# Supplementary material for: Dynamic enlargement and mobilization of lipid droplets in pluripotent cells coordinate morphogenesis during mouse peri-implantation development
Source: Nat Commun. 2022 Jul 5;13:3861. doi: 10.1038/s41467-022-31323-2 (PMC9256688; doi:10.1038/s41467-022-31323-2)
Supplement: Supplementary file 4 — Supplementary Data 1 [file 41467_2022_31323_MOESM4_ESM.xlsx]

## Sheet: Oligonucleotides
RT-qPCR Primers					CRISPR-Cas9 Gene Editing of Cidea
Genes	Forward (5’-3’)	Reverse Primer (5’-3’)			Cidea 5’ Forward	CACCGTTCGTGCGCAAACGGTACCGAGG
T/Brachyury	CCGGTGCTGAAGGTAAATGT	CCTCCATTGAGCTTGTTGGT			Cidea 5’ Reverse	CAAGCACGCGTTTGCCATGGCTCCCAAA
Cidea	AAGCTTCAAGGCCGTGTTA	CTGTAGCTGTGCCCTGGTTA			Cidea 3’ Forward	CACCGACATACATGCTCCGAGTACTGGG
Cideb	GCTGGAGCCCCAAGAGTGGGA	GGTGATGCGGGCGATGTCCT			Cidea 3’ Reverse	CTGTATGTACGAGGCTCATGACCCCAAA
Cidec	GCCCCCATCAGAACAGCGCA	AGGTTACCCGGGCCACATCG
Cox7a1	CCACTTAGAAAACCGTGTGG	AGTCTGTACAGGACGTTGTC			PCR Genotyping Fw Primer	ACAAACTGACAAGAGCCACC
Esrrb	GCACCTGGGCTCTAGTTGC	TACAGTCCTCGTAGCTCTTGC			PCR Genotyping Rv Primer (uncut 575bp)	ATGTCACTTGTTTGCGGACTC
Fgf5	TGTGTCTCAGGGGATTGTAGG	AGCTGTTTTCTTGGAATCTCTC			PCR Genotyping Rv Primer (cut 288bp)	GGAATCCTGCTACTCAGCCC
Klf4	TCCTTTCCAACTCGCTAACCC	CGGATCGGATAGCTGAAGCTG
Nanog	CTTACAAGGGTCTGCTACTGA	TCTGCTTCCTGGCAAGGACC
Pou5f1/Oct4	CGTGGAGACTTTGCAGCCTG	GCTTGGAAACTGTTCTAGCTCCT
Pdk1	TCTGCGACAAGAGTTGCCTG	CTTTGGATATACCAACTTTGCACC
Plin1	TGGCAGCAGCAGTAGTGGAT	AGCTCACCAAGGGCAGGTT
Plin2	GGCTCTGGGAAGCATCGA	GGCCTTGGGAGCCTTCTG			Cidea cloning primer_SalI_fw	CAATGTCGACATGGAGACCGCCAGGGACTA
Plin3	AAACAGGGTGTGGACCAGAG	GGCTTAGCTGGGTCCTTTTC			Cidea cloning primer_PacI_rv	ATTGTTAATTAATCAATGGTGATGGTGATGATG
Plin4	GCTGACACCAAAACCCTTGT	ACCACACTCCTCCACTGACC
Plin5	TCCTGCCCGTCAAAGGGATCTGA	GGACATTCTGCTGTGTGGCGCT
Rex1/Zfp42	CTCCTAGCCGCCTAGATTTCCA	CGTGTCCCAGCTCTTAGTCCATT
Tbx3	GAACCTACCTGTTCCCGGAAA	CAATGCCCAATGTCTCGAAAAC
Otx2	TATCTAAAGCAACCGCCTTACG	AAGTCCATACCCGAAGTGGTC
Plasmid Cidea	TACAGAAGAGCAGCCATCCC	GCCACTGTGCTGGATATCTG

## Sheet: antibodies
Primary Antibody	Host	Cat. No.	Source	Western Blot	Imaging	Clone number	Lot number
ATBP	Mouse	ab14730	Abcam	-	1:100	-	GR3236125-1
CIDEA	Rabbit	sc-8730-R	Santa Cruz	-	1:50	-	K1209
CIDEA	Rabbit	13170-1-AP	Proteintech	-	1:50	-	00040898
CDX2	Mouse	ab157524	Abcam	-	1:100	-	GR3181056-4
E-CADHERIN	Rat	U3254	Sigma	-	1:200	-	077M4800V
ESRRB	Mouse	PP-H6705-00	R&D	-	1:100	H6705	A-2
GM130	Rabbit	CB1008	CalBiochem	-	1:100	-	7069938
OCT4	Goat	ab27985	Abcam	-	1:200	-	GR3183882-3
PARD3	Rabbit	07-330	Millipore	-	1:100	-	2987401
RFP	Rabbit	ab62341	Abcam	-	1:100	-	GR3231879-2
PODXL	Rat	MAB1556	R&D	-	1:100	192703	IPF0320091
V5	Mouse	46-0705	Invitrogen	1:2000	1:100	-	-
VINCULLIN	Mouse	V9264	Sigma	1:2000	-	-	047M4795
LC3	Rabbit	ab192890	Abcam	1:1000	1:100	EPR18709	GR3338049-2
YAP	Mouse	sc-101199	Santa Cruz	-	1:100	-	D0415
Secondary Antibody	Cat. No.	Source	Western Blot	Imaging
Alexa488 Goat Anti-Mouse IgG	A11034	ThermoFisher	-	1:200
Alexa488 Goat Anti-Rat IgG	A11006	ThermoFisher	-	1:200
Alexa488 Goat Anti-Rabbit IgG	A27034	ThermoFisher	-	1:200
Alexa633 Goat Anti-Mouse IgG	A21052	ThermoFisher	-	1:200
Alexa633 Goat Anti-Rat IgG	A21094	ThermoFisher	-	1:200
Alexa633 Donkey Anti-Goat IgG	A21082	ThermoFisher	-	1:200
Alexa633 Goat Anti-Rabbit IgG	A21071	ThermoFisher	-	1:200
Alexa555 Donkey anti-Mouse IgG	A31570	Invitrogen	-	1:100
Alexa555 Donkey anti-Rabbit IgG	A32794	Invitrogen	-	1:500
AlexaPlus647 Donkey anti-Rabbit IgG	A32795	Invitrogen	-	1:100
Mouse anti-rabbit IgG-HRP	sc-2357	Santa Cruz	1:5,000	-
Anti-Mouse IgG-HRP	sc-516102	Santa Cruz	1:5,000	-
Fluorescent Dyes	Cat.No.	Source	Imaging
Alexa Fluor Plus 405 Phalloidin	A30104	Invitrogen	1:100
Alexa Fluor 555 Phalloidin	A34055	Invitrogen	1:40
Phalloidin 647	ab176759	Abcam	1:40
BODIPY 493/503	D3922	Invitrogen	5mg/ml
LysoTracker Red	L7528	Invitrogen	500nM

## Sheet: Inhibitors
Inhibitor	Working Conc.	Cat. No.	Source
ATGListatin	25μM	SML1075	Sigma Aldrich
CHIR99021	3μM	4423	R&D
DEUP	100μM	D7692	Sigma Aldrich
LAListatII	10μM	6099	Tocris
PD0325901	1μM	CAY13034	Cayman
