# Supplementary material for: Dynamic enlargement and mobilization of lipid droplets in pluripotent cells coordinate morphogenesis during mouse peri-implantation development
Source: Nat Commun. 2022 Jul 5;13:3861. doi: 10.1038/s41467-022-31323-2 (PMC9256688; doi:10.1038/s41467-022-31323-2)
Supplement: Supplementary file 12 — Source Data [file 41467_2022_31323_MOESM12_ESM.zip]

Archive with 32 entries (31 files):
- Source Data File/
- __MACOSX/._Source Data File
- Source Data File/Source Data_3D spheroid phenotype quantification.xlsx
- __MACOSX/Source Data File/._Source Data_3D spheroid phenotype quantification.xlsx
- Source Data File/._.DS_Store
- __MACOSX/Source Data File/._._.DS_Store
- Source Data File/Source Data_TG assay.xlsx
- __MACOSX/Source Data File/._Source Data_TG assay.xlsx
- Source Data File/Thumbs.db
- __MACOSX/Source Data File/._Thumbs.db
- Source Data File/._Source Data_qPCR.xlsx
- __MACOSX/Source Data File/._._Source Data_qPCR.xlsx
- Source Data File/Source Data_immunofluorescence  quantification.xlsx
- __MACOSX/Source Data File/._Source Data_immunofluorescence  quantification.xlsx
- Source Data File/._Source Data_TG assay.xlsx
- __MACOSX/Source Data File/._._Source Data_TG assay.xlsx
- Source Data File/._Source Data_Western uncropped blots.pptx
- __MACOSX/Source Data File/._._Source Data_Western uncropped blots.pptx
- Source Data File/Source Data_Western uncropped blots.pptx
- __MACOSX/Source Data File/._Source Data_Western uncropped blots.pptx
- Source Data File/._Source Data_3D spheroid phenotype quantification.xlsx
- __MACOSX/Source Data File/._._Source Data_3D spheroid phenotype quantification.xlsx
- Source Data File/.DS_Store
- __MACOSX/Source Data File/._.DS_Store
- Source Data File/Source Data_qPCR.xlsx
- __MACOSX/Source Data File/._Source Data_qPCR.xlsx
- Source Data File/._Source Data_growth and self-renewal assays.xlsx
- __MACOSX/Source Data File/._._Source Data_growth and self-renewal assays.xlsx
- Source Data File/Source Data_growth and self-renewal assays.xlsx
- __MACOSX/Source Data File/._Source Data_growth and self-renewal assays.xlsx
- Source Data File/._Source Data_immunofluorescence  quantification.xlsx
- __MACOSX/Source Data File/._._Source Data_immunofluorescence  quantification.xlsx
