# Supplementary material for: Dynamic enlargement and mobilization of lipid droplets in pluripotent cells coordinate morphogenesis during mouse peri-implantation development
Source: Nat Commun. 2022 Jul 5;13:3861. doi: 10.1038/s41467-022-31323-2 (PMC9256688; doi:10.1038/s41467-022-31323-2)
Supplement: Supplementary file 12 — Source Data [file 41467_2022_31323_MOESM12_ESM.zip › Source Data File/Source Data_3D spheroid phenotype quantification.xlsx]

## Sheet: Fig3e_Suppfig6b
	EXP1			EXP2			EXP3
24hr	WT	Cidea KO		WT	Cidea KO		WT	Cidea KO
Polarized	16	19		13	24		22	24
Unpolarized	24	29		20	26		27	26
48hr	WT	Cidea KO		WT	Cidea KO		WT	Cidea KO
Disorganized	6	16		6	21		9	27
Rosette	12	8		26	14		28	24
Nascent lumened	15	16		12	15		15	4
72hr	WT	Cidea KO		WT	Cidea KO		WT	Cidea KO
Disorganized	9	16		15	15		15	27
Multiple Lumen	4	20		8	14		12	19
Central lumened	32	8		35	6		32	12

## Sheet: Fig3f
	EXP1						EXP2						EXP3
	CIDEA KO rescued with						CIDEA KO rescued with						CIDEA KO rescued with
48hr	Empty	WT	R47E	R171E			Empty	WT	R47E	R171E			Empty	WT	R47E	R171E
Disorganized	33	12	33	26			21	13	25	26			24	4	25	26
Rosettes	38	37	45	31			22	28	32	33			25	32	20	23
Nascent lumened	10	45	16	11			6	23	12	10			9	14	5	9
72hr	Empty	WT	R47E	R171E			Empty	WT	R47E	R171E			Empty	WT	R47E	R171E
Disorganized	26	39	17	29			27	16	11	17			32	16	37	20
Multiple Lumen	30	21	29	27			26	35	32	31			15	10	11	33
Central lumened	13	64	21	15			7	53	11	16			5	38	8	6

## Sheet: Fig4e
EXP1					EXP2					EXP3
48hr	Rosette	Nascent Lumen	Disorganized		48hr	Rosette	Nascent Lumen	Disorganized		48hr	Rosette	Nascent Lumen	Disorganized
KO DMSO	24	4	27		KO DMSO	24	3	29		KO DMSO	19	4	39
KO DEUP	35	3	16		KO DEUP	30	2	18		KO DEUP	32	0	32
72hr	Central Lumen	Multiple	Disorganized		72hr	Central Lumen	Multiple	Disorganized		72hr	Central Lumen	Multiple	Disorganized
KO DMSO	12	19	27		KO DMSO	11	15	34		KO DMSO	8	14	37
KO DEUP	30	8	26		KO DEUP	28	9	41		KO DEUP	22	8	25

## Sheet: Fig5b_Suppfig7d
EXP1						EXP2						EXP3
48 hour (24hr post drugs)							48 hour (24hr post drugs)					48 hour (24hr post drugs)
	WT							WT					WT
	DMSO	ATGLstatin	LALstatin	DEUP			DMSO	ATGLstatin	LALstatin	DEUP			DMSO	ATGLstatin	LALstatin	DEUP
Central lumened	45	35	19	23		Central lumened	34	33	23	27		Central lumened	55	40	17	28
Disorganized	8	22	29	21		Disorganized	13	18	39	20		Disorganized	15	23	39	24
Multiple Lumen	9	13	22	6		Multiple Lumen	4	4	17	7		Multiple Lumen	6	9	7	10
72 hour (48hr post drugs)							72 hour (48hr post drugs)					72 hour (48hr post drugs)
	WT							WT					WT
	DMSO	ATGLstatin	LALstatin	DEUP			DMSO	ATGLstatin	LALstatin	DEUP			DMSO	ATGLstatin	LALstatin	DEUP
Central lumened	53	33	12	23		Central lumened	37	34	17	18		Central lumened	37	61	8	25
Disorganized	34	27	42	28		Disorganized	35	28	47	27		Disorganized	17	38	32	27
Multiple Lumen	35	35	46	17		Multiple Lumen	28	24	33	11		Multiple Lumen	22	38	42	9

## Sheet: Fig5h_suppfig8h
	EXP1			EXP2			EXP3
48hr	WT	ATG5KO		WT	ATG5KO		WT	ATG5KO
Disorganized	14	44		17	39		13	39
Rosette	35	10		30	4		36	7
Nascent lumened	5	2		6	8		14	6
72hr	WT	ATG5KO		WT	ATG5KO		WT	ATG5KO
Disorganized	17	29		11	24		19	23
Multiple Lumen	20	16		23	25		17	17
Central lumened	30	6		37	14		33	13
