# Supplementary material for: Dynamic enlargement and mobilization of lipid droplets in pluripotent cells coordinate morphogenesis during mouse peri-implantation development
Source: Nat Commun. 2022 Jul 5;13:3861. doi: 10.1038/s41467-022-31323-2 (PMC9256688; doi:10.1038/s41467-022-31323-2)
Supplement: Supplementary file 12 — Source Data [file 41467_2022_31323_MOESM12_ESM.zip › Source Data File/Source Data_TG assay.xlsx]

## Sheet: Cell count Cyquant
Suppl. Fig. 5a and Suppl. Fig. 8f
	User: USER			Path: C:\Program Files (x86)\BMG\PHERAstar\User\Data\							File Name: 1365.dbf
	Test Name: QUICK FI								Date: 02/08/2021		Time: 13:44:52
	Fluorescence (FI)
	Raw Data (485, 520)
	1	2	3	4	5	6	7	8	9	10	11	12
A	179706	124818	68467	32161	21834	13391	4867	528	190	173	172	172
B	160921	114170	66031	29915	19992	13414	5337	554	159	174	184	183
C	13209	28970	24785	58287	36724	43962	27912	18128	16666	197	205	198
D	21585	33564	27572	55207	40686	42578	24848	14084	16435	214	214	207
E	16892	18904	23774	35188	77230	47900	16591	9661	14314	217	216	215
F	20670	14912	22552	26321	32460	43002	10674	9446	17170	199	219	211
G	30754	62328	25828	23982	27374	36456	11354	12556	8914	183	194	190
H	36031	31493	21666	26047	32500	31692	9911	14436	10204	179	180	187
Standard / cells	100000	50000	25000	10000	7500	5000	1000	0
Reading 1	179706	124818	68467	32161	21834	13391	4867	528
Reading 2	160921	114170	66031	29915	19992	13414	5337	554
Average	170314	119494	67249	31038	20913	13402.5	5102	541
	169772	118953	66708	30497	20372	12861.5	4561	0
	R1_0h_EXP1	R1_0h_EXP2	R1_0h_EXP3	R1_24h_EXP1	R1_24h_EXP2	R1_24h_EXP3	R1_48h_EXP1	R1_48h_EXP2	R1_48h_EXP3
Reading 1	13209	28970	24785	58287	36724	43962	27912	18128	16666
Reading 2	21585	33564	27572	55207	40686	42578	24848	14084	16435
Average	17397	31267	26178.5	56747	38705	43270	26380	16106	16550.5
	16856	30726	25637.5	56206	38164	42729	25839	15565	16009.5
	8929.86	16277.8	13582.1	29776.4	20218.3	22636.7	13688.8	8245.92	8481.4
cells/ul in the sample	1785.97	3255.56	2716.41	5955.29	4043.65	4527.34	2737.76	1649.18	1696.28
Vol to be taken for assay	559.919	307.167	368.133	167.918	247.301	220.88	365.262	606.36	589.525	Use 1million cells per sample
	CIDEAKO_0h_EXP1	CIDEAKO_0h_EXP2	CIDEAKO_0h_EXP3	CIDEA_24h_EXP1	CIDEA_24h_EXP2	CIDEA_24h_EXP3	CIDEA_48h_EXP1	CIDEA_48h_EXP2	CIDEA_48h_EXP3
Reading 1	16892	18904	23774	35188	77230	47900	16591	9661	14314
Reading 2	20670	14912	22552	26321	32460	43002	10674	9446	17170
Average	18781	16908	23163	30754.5	54845	45451	13632.5	9553.5	15742
	18240	16367	22622	30213.5	54304	44910	13091.5	9012.5	15201
	9663.06	8670.8	11984.5	16006.3	28768.8	23792.1	6935.53	4774.58	8053.08
cells/ul in the sample	1932.61	1734.16	2396.91	3201.26	5753.76	4758.42	1387.11	954.916	1610.62
Vol to be taken for assay	517.434	576.648	417.204	312.377	173.799	210.154	720.926	1047.21	620.88
	ATG5KO_0h_EXP1	ATG5KO_0h_EXP2	ATG5KO_0h_EXP3	ATG5KO_24h_EXP1	ATG5KO_24h_EXP2	ATG5KO_24h_EXP3	ATG5KO_48h_EXP1	ATG5KO_48h_EXP2	ATG5KO_48h_EXP3
Reading 1	30754	62328	25828	23982	27374	36456	11354	12556	8914
Reading 2	36031	31493	21666	26047	32500	31692	9911	14436	10204
Average	33392.5	46910.5	23747	25014.5	29937	34074	10632.5	13496	9559
	32851.5	46369.5	23206	24473.5	29396	33533	10091.5	12955	9018
	17403.8	24565.3	12293.9	12965.4	15573.2	17764.9	5346.21	6863.21	4777.5
cells/ul in the sample	3480.77	4913.06	2458.78	2593.08	3114.64	3552.98	1069.24	1372.64	955.499
Vol to be taken for assay	287.293	203.539	406.705	385.642	321.064	281.454	935.243	728.522	1046.57

## Sheet: TG assay for 1million cells
Application: Tecan i-control				Tecan i-control , 2.0.10.0
Device: infinite 200				Serial number: 811003885				Serial number of connected stacker:
Firmware: V_2.11_04/08_InfiniTe (Apr 4 2008/14.37.11)				MAI, V_2.11_04/08_InfiniTe (Apr 4 2008/14.37.11)
Date:	2021-02-08
Time:	17:52:43
System				WSCC-TLI1-5
User				IC\khm15
Plate				Corning 96 Flat Bottom Transparent Polystyrene Cat. No.: 3635 [COR96fc UV transparent.pdfx]
Plate-ID (Stacker)
Label: Label1
Mode				Absorbance
Measurement Wavelength				540	nm
Bandwidth				9	nm
Number of Flashes				25
Settle Time				0	ms
Start Time:	02/08/2021 17:52:43
	Temperature: 21.4 °C
<>	1	2	3	4	5	6	7	8	9	10	11	12
A	0.7246	0.3837	0.2179	0.1341	0.0923	0.072	0.0618	0.052	0.0462	0.0467	0.0464	0.0463
B	0.7219	0.3824	0.2195	0.1326	0.0921	0.0716	0.0618	0.0516	0.0466	0.0464	0.0463	0.0463
C	0.0585	0.0544	0.0541	0.0634	0.0642	0.064	0.0549	0.0555	0.0556	0.0461	0.0464	0.0465
D	0.0583	0.055	0.055	0.0632	0.0638	0.0649	0.055	0.0552	0.0563	0.0464	0.0467	0.047
E	0.0542	0.0582	0.0576	0.058	0.0542	0.0582	0.0585	0.0626	0.061	0.0466	0.0465	0.0469
F	0.0557	0.0585	0.0588	0.0551	0.0561	0.0579	0.0629	0.068	0.0595	0.0463	0.0464	0.047
G	0.0572	0.06	0.0593	0.0623	0.0643	0.0672	0.0644	0.064	0.1887	0.0472	0.0469	0.0472
H	0.0587	0.0603	0.0567	0.0649	0.062	0.0628	0.0568	0.0666	0.1855	0.047	0.0467	0.047
End Time:	02/08/2021 17:54:01
Standard	200	100	50	25	12.5	6.25	3.125	0
Reading 1	0.7246	0.3837	0.2179	0.1341	0.0923	0.072	0.0618	0.052
Reading 2	0.7219	0.3824	0.2195	0.1326	0.0921	0.0716	0.0618	0.0516
Average	0.72325	0.38305	0.2187	0.13335	0.0922	0.0718	0.0618	0.0518
	0.67145	0.33125	0.1669	0.08155	0.0404	0.02	0.01	1.41263e-09
	R1_0h_EXP1	R1_0h_EXP2	R1_0h_EXP3	R1_24h_EXP1	R1_24h_EXP2	R1_24h_EXP3	R1_48h_EXP1	R1_48h_EXP2	R1_48h_EXP3
Reading 1	0.0585	0.0544	0.0541	0.0634	0.0642	0.064	0.0549	0.0555	0.0556
Reading 2	0.0583	0.055	0.055	0.0632	0.0638	0.0649	0.055	0.0552	0.0563
Average	0.0584	0.0547	0.05455	0.0633	0.064	0.06445	0.05495	0.05535	0.05595
TG conc	17.5588	16.4706	16.4265	19	19.2059	19.3382	16.5441	16.6618	16.8382
	CIDEAKO_0h_EXP1	CIDEAKO_0h_EXP2	CIDEAKO_0h_EXP3	CIDEA KO_24h_EXP1	CIDEA KO_24h_EXP2	CIDEA KO_24h_EXP3	CIDEAKO_48h_EXP1	CIDEAKO_48h_EXP2	CIDEAKO_48h_EXP3
Reading 1	0.0542	0.0582	0.0576	0.058	0.0542	0.0582	0.0585	0.0626	0.061
Reading 2	0.0557	0.0585	0.0588	0.0551	0.0561	0.0579	0.0629	0.068	0.0595
Average	0.05495	0.05835	0.0582	0.05655	0.05515	0.05805	0.0607	0.0653	0.06025
TG conc	16.5441	17.5441	17.5	17.0147	16.6029	17.4559	18.2353	19.5882	18.1029
	ATG5KO_0h_EXP1	ATG5KO_0h_EXP2	ATG5KO_0h_EXP3	ATG5KO_24h_EXP1	ATG5KO_24h_EXP2	ATG5KO_24h_EXP3	ATG5KO_48h_EXP1	ATG5KO_48h_EXP2	ATG5KO_48h_EXP3
Reading 1	0.0572	0.06	0.0593	0.0623	0.0643	0.0672	0.0644	0.064	0.1887
Reading 2	0.0587	0.0603	0.0567	0.0649	0.062	0.0628	0.0568	0.0666	0.1855
Average	0.05795	0.06015	0.058	0.0636	0.06315	0.065	0.0606	0.0653	0.1871
TG conc	17.4265	18.0735	17.4412	19.0882	18.9559	19.5	18.2059	19.5882	55.4118			*rejected
														Triglyceride (TG; mg/dl)
average	R1_0h	R1_24h	R1_48h		CIDEA KO_24h	CIDEA KO_0h	CIDEA KO_48h		ATG5KO_0h	ATG5KO_24h	ATG5KO_48h
mg/dl	16.8186	19.1814	16.6814		17.1961	17.0245	18.6422		17.6471	19.1814	18.8971
SEM	0.370317	0.0984064	0.0854685		0.326229	0.246272	0.47458		0.213278	0.163831	0.691177
