# Supplementary material for: Dynamic enlargement and mobilization of lipid droplets in pluripotent cells coordinate morphogenesis during mouse peri-implantation development
Source: Nat Commun. 2022 Jul 5;13:3861. doi: 10.1038/s41467-022-31323-2 (PMC9256688; doi:10.1038/s41467-022-31323-2)
Supplement: Supplementary file 12 — Source Data [file 41467_2022_31323_MOESM12_ESM.zip › Source Data File/Source Data_immunofluorescence quantification.xlsx]

## Sheet: Fig1b&c
E2.5																				E3.5
EmbryoA_pre	>50	30-50	20-30	15-20	10-15'	5-10'	<5	um3		EmbryoC_morula	>50	30-50	20-30	15-20	10-15'	5-10'	<5			EmbryoB_Cavitating	>50	30-50	20-30	15-20	10-15'	5-10'	<5			EmbryoA_Blastocyst	>50	30-50	20-30	15-20	10-15'	5-10'	<5	um3
Number	0	0	1	0	1	4	77			Number	0	1	6	3	21	55	273			Number	1	3	10	9	21	59	76			Number	0	3	6	8	13	20	21
Percentage	0	0	0.0120482	0	0.0120482	0.0481928	0.927711			Percentage	0	0.00278552	0.0167131	0.00835655	0.0584958	0.153203	0.760446			Percentage	0.00558659	0.0167598	0.0558659	0.0502793	0.117318	0.329609	0.424581			Percentage	0	0.0422535	0.084507	0.112676	0.183099	0.28169	0.295775
EmbryoB_pre	>50	30-50	20-30	15-20	10-15'	5-10'	<5			EmbryoD_morula	>50	30-50	20-30	15-20	10-15'	5-10'	<5			EmbryoE_Cavitating	>50	30-50	20-30	15-20	10-15'	5-10'	<5			EmbryoC_Blastocyst	>50	30-50	20-30	15-20	10-15'	5-10'	<5
Number	2	6	2	7	10	38	275			Number	13	7	5	17	25	84	360			Number	5	5	2	8	14	13	55			Number	8	12	11	8	17	14	29
Percentage	0.00588235	0.0176471	0.00588235	0.0205882	0.0294118	0.111765	0.808824			Percentage	0.0254403	0.0136986	0.00978474	0.0332681	0.0489237	0.164384	0.704501			Percentage	0.0490196	0.0490196	0.0196078	0.0784314	0.137255	0.127451	0.539216			Percentage	0.0808081	0.121212	0.111111	0.0808081	0.171717	0.141414	0.292929
EmbryoG_pre	>50	30-50	20-30	15-20	10-15'	5-10'	<5			EmbryoE_morula	>50	30-50	20-30	15-20	10-15'	5-10'	<5			EmbryoF_Cavitating	>50	30-50	20-30	15-20	10-15'	5-10'	<5			EmbryoD_Blastocyst	>50	30-50	20-30	15-20	10-15'	5-10'	<5
Number	3	3	10	5	27	63	344			Number	1	4	3	4	11	27	117			Number	1	4	4	6	12	15	33			Number	4	19	13	8	13	22	23
Percentage	0.00659341	0.00659341	0.021978	0.010989	0.0593407	0.138462	0.756044			Percentage	0.00598802	0.0239521	0.0179641	0.0239521	0.0658683	0.161677	0.700599			Percentage	0.0133333	0.0533333	0.0533333	0.08	0.16	0.2	0.44			Percentage	0.0392157	0.186275	0.127451	0.0784314	0.127451	0.215686	0.22549
										EmbryoF_morula	>50	30-50	20-30	15-20	10-15'	5-10'	<5			EmbryoH_Cavitating	>50	30-50	20-30	15-20	10-15'	5-10'	<5			EmbryoG_Blastocyst	>50	30-50	20-30	15-20	10-15'	5-10'	<5
										Number	0	0	1	2	4	32	163			Number	1	7	6	9	22	44	77			Number	2	12	10	5	13	22	51
										Percentage	0	0	0.0049505	0.00990099	0.019802	0.158416	0.806931			Percentage	0.0060241	0.0421687	0.0361446	0.0542169	0.13253	0.26506	0.463855			Percentage	0.0173913	0.104348	0.0869565	0.0434783	0.113043	0.191304	0.443478
										EmbryoH_morula	>50	30-50	20-30	15-20	10-15'	5-10'	<5			EmbryoL_Cavitating	>50	30-50	20-30	15-20	10-15'	5-10'	<5			EmbryoI_Blastocyst	>50	30-50	20-30	15-20	10-15'	5-10'	<5
										Number	1	1	1	2	3	16	126			Number	15	18	16	14	18	29	88			Number	7	6	13	17	12	18	44
										Percentage	0.00666667	0.00666667	0.00666667	0.0133333	0.02	0.106667	0.84			Percentage	0.0757576	0.0909091	0.0808081	0.0707071	0.0909091	0.146465	0.444444			Percentage	0.0598291	0.0512821	0.111111	0.145299	0.102564	0.153846	0.376068
										EmbryoI_morula	>50	30-50	20-30	15-20	10-15'	5-10'	<5			EmbryoM_Cavitating	>50	30-50	20-30	15-20	10-15'	5-10'	<5			EmbryoJ_Blastocyst	>50	30-50	20-30	15-20	10-15'	5-10'	<5
										Number	0	0	0	2	6	14	131			Number	0	0	7	6	11	20	31			Number	5	10	17	8	19	38	75
										Percentage	0	0	0	0.0130719	0.0392157	0.0915033	0.856209			Percentage	0	0	0.0933333	0.08	0.146667	0.266667	0.413333			Percentage	0.0290698	0.0581395	0.0988372	0.0465116	0.110465	0.22093	0.436047
																				EmbryoN_Cavitating	>50	30-50	20-30	15-20	10-15'	5-10'	<5			EmbryoK_Blastocyst	>50	30-50	20-30	15-20	10-15'	5-10'	<5
																				Number	15	13	13	5	10	17	54			Number	30	16	14	7	20	30	111
																				Percentage	0.11811	0.102362	0.102362	0.0393701	0.0787402	0.133858	0.425197			Percentage	0.131579	0.0701754	0.0614035	0.0307018	0.0877193	0.131579	0.486842
																														EmbryoO_Blastocyst	>50	30-50	20-30	15-20	10-15'	5-10'	<5
																														Number	11	11	13	18	13	29	43
																														Percentage	0.0797101	0.0797101	0.0942029	0.130435	0.0942029	0.210145	0.311594
																														EmbryoP_Blastocyst	>50	30-50	20-30	15-20	10-15'	5-10'	<5
																														Number	11	20	17	11	19	36	73
																														Percentage	0.0588235	0.106952	0.0909091	0.0588235	0.101604	0.192513	0.390374
																														EmbryoQ_Blastocyst	>50	30-50	20-30	15-20	10-15'	5-10'	<5
																														Number	0	3	3	4	8	17	42
																														Percentage	0	0.038961	0.038961	0.0519481	0.103896	0.220779	0.545455
																														EmbryoR_Blastocyst	>50	30-50	20-30	15-20	10-15'	5-10'	<5
																														Number	11	11	13	18	13	29	43
																														Percentage	0.0797	0.0797	0.0942	0.1304	0.0942	0.2101	0.3116

## Sheet: Fig 2e&f
Average LD size (pixel)	Control	CIDEA OE			Number of LDs per cell	Control	CIDEA OE
Colony 1	30.6543	57.9412			Colony 1	4.90362	1.96154
Colony 2	27.6316	76			Colony 2	1.9	2.41026
Colony 3	28.625	44.1982			Colony 3	4.19048	1.81967
Colony 4	19.2279	46.7059			Colony 4	1.02703	1.5814
Colony 5	36.9621	54.2202			Colony 5	4.125	2.56481
Colony 6	18.1489	49.758			Colony 6	0.51087	2.90741
Colony 7	24.8765	45.2718			Colony 7	2.07895	1.9434
Colony 8	28.672	46.931			Colony 8	5.27103	1.26087
Colony 9	28.2488	40.4823			Colony 9	6.23188	1.0559
Colony 10	24.3165	42.3077			Colony 10	4.64198	0.75
Colony 11	25.8266	45.0606			Colony 11	4.44828	1.41026
Colony 12	29.811	43.25			Colony 12	4.7037	1.68421
Colony 13		56.8846			Colony 13		2.36364
Colony 14		44.9547			Colony 14		2.94286

## Sheet: Fig2j_Suppfig4d
E3.5					E4.75						E5.5
	Embryo 1					Embryo 1						Embryo 1
	ICM	Mural TE	Polar TE			Epi	PrE	Polar TE	Mural TE			Epi	Epi VE	Exe	Exe VE
<5	0	10	7		<5	9	19	3	167		<5	26	92	8	77
5<X<10	11	14	9		5.1<X<10	2	0	1	54		5.1<X<10	1	23	2	6
10<X<15	13	8	2		10.1<X<15	1	0	0	32		10.1<X<15	2	12	1	2
15<X<20	9	7	1		15.1<X<20	2	0	1	10		15.1<X<20	0	9	0	3
20<X<30	9	4	2		20.1<X<30	0	0	0	19		20.1<X<30	0	16	0	0
30<X<50	12	1	4		30.1<X<50	0	0	0	19		30.1<X<50	0	5	0	1
>50	6	0	0		>50	0	0	0	39		>50	0	6	0	0
	Embryo 2					Embryo 2						Embryo 2
<5	1	0	0		<5	88	7	30	130		<5	469	686	109	183
5<X<10	15	26	9		5.1<X<10	22	5	6	35		5.1<X<10	26	47	1	18
10<X<15	10	8	9		10.1<X<15	4	0	2	28		10.1<X<15	10	24	0	1
15<X<20	9	7	2		15.1<X<20	4	0	0	9		15.1<X<20	5	19	0	3
20<X<30	14	9	1		20.1<X<30	2	0	0	16		20.1<X<30	3	24	1	2
30<X<50	9	7	3		30.1<X<50	0	0	0	14		30.1<X<50	4	27	0	0
>50	1	2	0		>50	0	0	0	19		>50	0	27	0	0
	Embryo 3					Embryo 3						Embryo 3
<5	6	0	1		<5	55	10	63	135		<5	244	440	83	120
5<X<10	10	2	8		5.1<X<10	3	0	2	59		5.1<X<10	19	46	3	8
10<X<15	7	4	13		10.1<X<15	1	0	1	31		10.1<X<15	9	23	3	3
15<X<20	5	10	3		15.1<X<20	2	0	0	18		15.1<X<20	3	18	0	2
20<X<30	12	14	3		20.1<X<30	2	0	0	27		20.1<X<30	1	18	0	1
30<X<50	11	21	2		30.1<X<50	2	0	0	21		30.1<X<50	2	22	1	2
>50	1	2	0		>50	0	0	0	34		>50	2	11	0	0
	Embryo 4											Embryo 4
<5	3	4	1								<5	382	395	36	114
5<X<10	13	16	9								5.1<X<10	29	67	4	15
10<X<15	2	5	3								10.1<X<15	18	27	1	7
15<X<20	2	5	1								15.1<X<20	3	10	0	2
20<X<30	4	8	3								20.1<X<30	1	23	2	3
30<X<50	10	4	1								30.1<X<50	2	30	0	2
>50	4	2	0								>50	0	24	0	1
	Embryo 5											Embryo 5
<5	12	18	0								<5	167	401	38	119
5<X<10	23	17	6								5.1<X<10	34	50	1	11
10<X<15	12	12	5								10.1<X<15	13	27	0	4
15<X<20	8	10	1								15.1<X<20	2	18	0	1
20<X<30	10	4	2								20.1<X<30	7	20	0	5
30<X<50	7	7	2								30.1<X<50	3	23	0	1
>50	4	0	0								>50	0	30	0	0
sum	76	68	16
	Embryo 6
<5	1	9	12
5<X<10	13	22	7
10<X<15	9	7	4
15<X<20	7	7	2
20<X<30	9	7	4
30<X<50	7	4	0
>50	1	0	1
sum	47	56	30

## Sheet: Fig3c
24h																						48h
EXP1_WT_24hspheroids_data from 10 spheroids									EXP1_CIDEAKO_24hspheroids_data from 10 spheroids													EXP1_WT_48hspheroids_data from 10 spheroids									EXP1_CIDEAKO_48hspheroids_data from 10 spheroids
Size in um3	<0.5	0.5to1	1to2	2to3	3to5	5to10	>10		Size in um3	<0.5	0.5to1	1to2	2to3	3to5	5to10	>10						Size in um3	<0.5	0.5to1	1to2	2to3	3to5	5to10	>10		Size in um3	<0.5	0.5to1	1to2	2to3	3to5	5to10	>10
Number	110	48	28	10	16	10	5		Number	151	15	7	2	1	0	0						Number	345	93	52	14	6	2	0		Number	826	319	201	33	26	14	1
Percentage	0.484581	0.211454	0.123348	0.0440529	0.0704846	0.0440529	0.0220264		Percentage	0.857955	0.0852273	0.0397727	0.0113636	0.00568182	0	0						Percentage	0.673828	0.181641	0.101562	0.0273438	0.0117188	0.00390625	0		Percentage	0.58169	0.224648	0.141549	0.0232394	0.0183099	0.00985915	0.000704225
EXP2_WT_24hspheroids_data from 10 spheroids									EXP2_CIDEAKO_24hspheroids_data from 10 spheroids													EXP2_WT_48hspheroids_data from 10 spheroids									EXP2_CIDEAKO_48hspheroids_data from 10 spheroids
Size in um3	<0.5	0.5to1	1to2	2to3	3to5	5to10	>10		Size in um3	<0.5	0.5to1	1to2	2to3	3to5	5to10	>10						Size in um3	<0.5	0.5to1	1to2	2to3	3to5	5to10	>10		Size in um3	<0.5	0.5to1	1to2	2to3	3to5	5to10	>10
Number	117	44	29	11	9	3	3		Number	213	47	19	3	0	0	0						Number	396	133	68	10	13	5	1		Number	667	184	107	34	22	7	0
Percentage	0.541667	0.203704	0.134259	0.0509259	0.0416667	0.0138889	0.0138889		Percentage	0.755319	0.166667	0.0673759	0.0106383	0	0	0						Percentage	0.632588	0.21246	0.108626	0.0159744	0.0207668	0.00798722	0.00159744		Percentage	0.653281	0.180215	0.104799	0.0333007	0.0215475	0.00685602	0
EXP3_WT_24hspheroids_data from 10 spheroids									EXP3_CIDEAKO_24hspheroids_data from 10 spheroids													EXP3_WT_48hspheroids_data from 10 spheroids									EXP3_CIDEAKO_48hspheroids_data from 10 spheroids
Size in um3	<0.5	0.5to1	1to2	2to3	3to5	5to10	>10		Size in um3	<0.5	0.5to1	1to2	2to3	3to5	5to10	>10						Size in um3	<0.5	0.5to1	1to2	2to3	3to5	5to10	>10		Size in um3	<0.5	0.5to1	1to2	2to3	3to5	5to10	>10
Number	137	66	36	11	10	12	1		Number	135	55	11	4	2	1	0						Number	389	97	52	15	6	1	0		Number	511	126	63	21	5	1	0
Percentage	0.501832	0.241758	0.131868	0.040293	0.03663	0.043956	0.003663		Percentage	0.649038	0.264423	0.0528846	0.0192308	0.00961538	0.00480769	0						Percentage	0.694643	0.173214	0.0928571	0.0267857	0.0107143	0.00178571	0		Percentage	0.702889	0.173315	0.0866575	0.0288858	0.00687758	0.00137552	0
EXP1_WT_24h_LD sizes											EXP1_KO_24h_LD sizes											EXP2_WT_24h_LD sizes											EXP2_KO_24h_LD sizes												EXP3_WT_24h_LD sizes
Spheroid 1	Spheroid 2	Spheroid 3	Spheroid 4	Spheroid 5	Spheroid 6	Spheroid 7	Spheroid 8	Spheroid 9	Spheroid 10		Spheroid 1	Spheroid 2	Spheroid 3	Spheroid 4	Spheroid 5	Spheroid 6	Spheroid 7	Spheroid 8	Spheroid 9	Spheroid 10		Spheroid 1	Spheroid 2	Spheroid 3	Spheroid 4	Spheroid 5	Spheroid 6	Spheroid 7	Spheroid 8	Spheroid 9	Spheroid 10		Spheroid 1	Spheroid 2	Spheroid 3	Spheroid 4	Spheroid 5	Spheroid 6	Spheroid 7	Spheroid 8	Spheroid 9	Spheroid 10			Spheroid 1	Spheroid 2	Spheroid 3	Spheroid 4	Spheroid 5
0.504	0.402	0.112	7.004	2.848	0.56	0.85	0.224	0.896	3.063		0.187	0.271	0.149	0.121	0.224	0.215	0.177	0.374	0.159	0.289		0.924	1.662	2.008	0.523	2.092	0.14	3.147	0.159	0.523	0.308		0.495	0.448	0.831	0.374	0.121	0.093	0.112	0.093	0.812	0.486			6.491	0.38	0.553	1.038	4.323
0.112	1.046	0.598	12.495	3.371	0.271	1.821	0.14	5.341	0.887		0.103	0.504	0.131	0.402	0.672	0.476	0.112	0.159	0.131	0.336		3.212	0.383	0.168	4.398	0.243	2.064	0.672	0.159	0.299	2.428		0.131	0.121	2.512	0.112	0.159	1.195	0.271	0.159	0.177	0.093			8.577	0.15	0.53	0.807	0.115
0.271	0.093	1.961	4.921	0.131	0.28	0.177	0.588	0.794	3.978		0.187	0.187	0.177	0.112	0.448	0.308		0.261	0.131	0.719		2.783	0.243	0.112	0.458	0.14	0.448	0.56	0.243	1.97	2.829		0.299	0.598	0.383	0.093	0.177	0.131	0.177	0.719	0.103	0.187			0.15	0.115	0.115	0.369	8.796
1.896	0.261	0.532	5.313	4.987	3.502	0.663	0.42	0.635	1.625		0.383	0.392	0.317	0.299	0.131	0.514		0.112	0.112	0.271		1.438	0.215	0.187	10.197	0.738	0.112	0.448	0.159	2.4	0.215		0.261	0.448	1.046	0.121	0.131	0.093	0.392	0.271	0.392	0.859			2.064	0.173	2.94	1.568	0.242
0.131	0.346	0.42	28.752	0.261	0.952	1.111	0.271	0.719	1.345		0.103	0.654	0.224	0.112	0.532	0.14		0.177	0.159	0.187		0.616	3.735	0.579	0.411	0.112	0.392	0.261	0.112	0.112	0.196		0.159	0.261	0.402	1.195	0.355	0.308	0.093	0.149	0.177	0.103			0.646	3.828	0.703	5.591	0.115
0.233	0.112	0.738	3.156	1.429	3.614	0.196	0.103	0.252	0.728		0.112	0.28	2.213	0.103	0.243	0.121		0.103	0.093	0.215		0.308	1.989	0.42	1.083	0.215	0.261	0.308	0.121	0.766	1.84		0.859	0.205	0.532	0.103	0.177	0.364	0.327	0.682	1.802	0.112			1.729	0.138	0.15	0.15	0.173
1.195	0.308	0.131	6.593	0.672	0.196	0.383	0.691	0.336	4.697		0.093	0.402	0.215	0.149	0.103	0.7		0.187	0.149	0.215		1.055	0.093	0.346	0.794	0.43	0.364	0.364	0.177	2.372	0.168		0.252	0.84	0.691	0.336	0.215	0.532	0.887	0.392	0.093	0.514			0.761	0.231		2.605	0.346
0.112	0.215	0.467	2.335	2.166	0.252	0.728	0.775	0.756	0.523		0.093	0.327	0.149	0.112	0.355	0.187		0.149	0.14	0.579		0.43	0.14	3.857	1.223	0.224	0.196	0.607	0.093	0.392	0.196		0.215	0.131	2.633	0.196	0.43	0.205	0.159	0.112	0.448	0.131			0.45	0.15		1.257	0.277
0.355	0.308	0.504	2.801	0.205	1.503	0.486	0.579	0.542	0.159		0.14	0.205	0.093	0.252	0.177	0.308		0.131	0.299	0.196		0.896	0.243	0.523	6.35	0.812	0.43	0.215	0.542	0.439	0.205		0.672	0.458	0.411	0.159	0.243	0.317	0.103	1.074	0.159	0.317			1.994	0.15		2.721	0.138
0.392	0.252	0.28	13.484	0.112	0.467	0.346	0.308	0.896	0.187		0.448	0.355	0.28	0.093	0.103	0.187		0.093	0.476	0.121		4.865	0.159	0.093	1.13	0.121	0.672	4.903	0.121	0.775	5.659		0.168	0.906	0.346	0.205	0.112	0.299	0.121	0.635	0.093	0.112				0.173		0.161	2.041
1.027	0.289	0.504	0.149	0.093	0.607	0.28	0.364	0.458	0.878		0.177	0.327	0.289	0.28	4.184			0.243	0.243	1.186		16.305	0.103	0.523	0.598		1.149	0.299	0.607	0.85	0.14		0.402	0.448	0.588	0.168	0.103	0.672	0.28	0.271	0.205					1.937		0.277	0.115
0.159	0.112	4.268	30.041	0.093	5.622	0.336	0.093	0.14	1.158		0.112	0.392	0.187	0.411	0.177			0.177	0.177	0.28		0.999	0.233	0.187	0.952		1.634	1.195	0.159	1.018	0.196		0.215	0.121	0.289	0.121	0.317	0.224	0.308	0.168	0.383					0.323		2.767	0.542
0.607	0.103	3.044	0.205		0.43	1.046	0.308	0.14	0.233		0.103	0.346	0.159	0.196	0.392			1.774	0.187	0.14		0.896	0.523	0.598	1.037			0.915	0.131	0.159	0.149		0.215	0.523	0.261	0.121	1.093	1.69	0.215	0.224	0.131					0.45		2.306	0.15
0.364	0.794	4.249	2.671		0.868	0.364	0.336	1.335	1.102		0.093	0.261	0.215	0.504				0.131	0.458	0.149		4.062	0.112	0.131	1.784			0.402	0.14	0.42	0.177		0.121	0.411	0.7		0.112	0.168	0.252	0.196	0.252					0.208		1.072	0.127
0.131	0.896	0.691	0.448		0.756	0.775		0.383	1.737		1.102	0.411	0.14	0.149				0.093		0.215		11.514	0.187	0.168	0.159			0.402	0.093	5.351	0.252		0.7	1.802	0.523			0.439	0.131	1.065	0.999					0.115		0.819	0.265
0.215	1.307	0.215	0.112		2.344	0.439		0.383	1.149		0.177	0.514	0.364	0.71				0.616		1.606		1.214	0.14	0.093	1.111			3.063	0.131	0.392	0.196		0.299	0.439	0.654			0.159	0.093	0.131	0.504					0.161		0.38
0.233		1.485	2.166		0.187	0.542		0.205	0.588		0.093	0.205	0.233	0.654				0.196		0.112		0.962		0.308	1.616			1.485	0.121	0.205	0.439		0.112	1.102	0.327			0.28	1.074	0.196	0.28					0.115		0.138
0.093		1.475	0.458		2.577	0.243		0.252	0.43		0.476	0.196	0.168	0.168				0.252		0.121		0.514		2.297	0.542				0.616	1.457	0.177		0.308	0.28	1.158			0.644	0.271	0.233	0.952					0.703		0.634
0.289		0.654	0.112		3.007	1.345		3.24	5.696		0.103	0.486	0.112	0.131				0.56		0.196				0.121	0.607				0.224	0.924	0.728		0.514	0.093	0.383			0.233	0.112	0.252	0.28					1.706		11.125
0.168			8.096		0.346	0.364		0.271	0.215		0.14	0.364	0.14					0.243						0.131	0.84				0.168	2.475	0.243		0.243	0.252	0.411			0.439	0.672	1.401	0.149					0.311		0.161
0.336			2.017		0.159	0.467		18.144	0.84			0.205	0.196					0.252							0.915				0.896	0.103	0.215		0.289	0.346	2.129			0.112	0.205	1.149	0.14					0.138		0.115
0.149			3.595		1.447	0.177		0.812	0.103			0.187	0.121					0.131							1.055				0.177	0.308	0.205		0.224	1.756	0.644			0.121	0.149	0.112						0.184		0.138
2.036			5.332		0.149	1.242		0.514	1.419			2.587	0.28					0.215							1.83				0.168	0.99	0.168			1.335	1.083			0.289	0.131	0.289						0.115		0.819
0.588			3.782		0.131	0.392		0.28	0.691			0.317						0.859							2.689				0.103	1.662	0.738			0.121	0.346			0.364	0.299	0.224						0.369		0.634
1.774			1.345		0.962	0.289		0.121	1.186			1.55													1.718				0.103	0.588	1.531			1.121	1.578			0.271	0.831	0.682						0.38		5.626
0.196			0.112		0.14	0.205			0.915			1.662													0.355					0.187	0.252			0.131	0.495			0.383	0.215	0.411						0.115		1.164
1.027			0.402		0.252				0.794			1.214													1.998					0.336	1.587			0.355	0.336			0.252	0.187	0.177						0.265		4.208
0.458			0.719						0.915			0.271													0.177					0.775	0.112			0.784	0.588			0.43		0.355						0.242		0.161
9.712									0.289			0.187													0.093					0.327				0.411	0.402			0.383		0.196								0.3
0.187												0.121													1.111					0.56				0.205	0.458			0.159		0.411								0.196
7.349												0.374																		0.364				0.411				0.971		0.159								0.161
												0.131																		1.466				0.514				0.159		0.411								0.68
																														0.243				0.224				0.663		0.7								0.115
																														0.644				0.112				0.224		0.476								0.726
																														0.402				0.14				0.374		0.103								1.199
																														0.159				0.43				0.635		0.775								0.473
																														0.093				0.243				0.131		0.411								0.576
																														0.626				0.57				0.131		0.439								0.68
																														0.355								0.243		0.243								0.957
																														0.289								0.943		0.392								4.946
																																						0.093		0.532								4.254
																																						0.355		0.383								0.196
																																						0.112										1.637
																																						0.336										0.553
																																						0.42										0.461
																																						0.224										0.161
																																						0.131										0.588
																																						0.514										0.334
																																						0.607										2.686
																																						0.289										0.576
																																						0.532										1.533
																																						0.131										6.26
																																						0.196										0.968
																																						0.177										1.015
																																						0.42
																																						0.159
																																						0.14
																																						0.364
																																						0.159
																																						0.224
																																						0.355
																																						0.224
																																						0.121
																																						0.112
																																						0.504
[truncated: 75 more columns]

## Sheet: Fig3d
Spheroid	Total IntDen (fluorescene intensity) of all LDs in each spheroid/arbitray units (arb. units)	Vol of Spheroid/um3	Lipid standarized to Vol of spheroids//arb. units/um3
EXP1_WT_24h_1	417065	8057.63	51.7603
EXP1_WT_24h_2	76364	10192	7.49252
EXP1_WT_24h_3	358408	7198.42	49.7898
EXP1_WT_24h_4	3691888	10545.8	350.08
EXP1_WT_24h_5	275215	5193.16	52.9957
EXP1_WT_24h_6	654265	8510.25	76.8797
EXP1_WT_24h_7	331007	5471.52	60.4964
EXP1_WT_24h_8	57088	7290.3	7.83068
EXP1_WT_24h_9	616761	10632.8	58.0056
EXP1_WT_24h_10	592545	7348.31	80.6369
EXP1_CIDEA KO_24h_1	49996	8875.46	5.63306
EXP1_CIDEA KO_24h_2	239359	9343.64	25.6173
EXP1_CIDEA KO_24h_3	61490	7918.65	7.76521
EXP1_CIDEA KO_24h_4	82493	5104.82	16.1598
EXP1_CIDEA KO_24h_5	83302	12303.6	6.77051
EXP1_CIDEA KO_24h_6	33681	6812.37	4.94409
EXP1_CIDEA KO_24h_7	1583	8131.13	0.194684
EXP1_CIDEA KO_24h_8	84574	8190.65	10.3257
EXP1_CIDEA KO_24h_9	24189	7816.54	3.09459
EXP1_CIDEA KO_24h_10	93113	9492.11	9.80951
EXP2_WT_24h_1	847735	6618.94	128.077
EXP2_WT_24h_2	91270	8147.19	11.2026
EXP2_WT_24h_3	219104	8454.05	25.9171
EXP2_WT_24h_4	788288	12582.9	62.6474
EXP2_WT_24h_5	100224	5933.77	16.8905
EXP2_WT_24h_6	115803	9399.55	12.3201
EXP2_WT_24h_7	212639	7004.58	30.3571
EXP2_WT_24h_8	77324	7290.3	10.6064
EXP2_WT_24h_9	763394	10634.2	71.7866
EXP2_WT_24h_10	457355	6709.63	68.164
EXP2_CIDEA KO_24h_1	137134	6058.58	22.6347
EXP2_CIDEA KO_24h_2	250838	8783.41	28.5582
EXP2_CIDEA KO_24h_3	418796	6287.42	66.6085
EXP2_CIDEA KO_24h_4	57867	10626.7	5.44545
EXP2_CIDEA KO_24h_5	37868	6317.76	5.99389
EXP2_CIDEA KO_24h_6	461407	7591.93	60.776
EXP2_CIDEA KO_24h_7	146251	8968.75	16.3067
EXP2_CIDEA KO_24h_8	202643	10582.2	19.1494
EXP2_CIDEA KO_24h_9	155314	8191.2	18.9611
EXP2_CIDEA KO_24h_10	34129	7867.62	4.33791
EXP3_WT_24h_1	156943	11325	13.8581
EXP3_WT_24h_2	133277	8783	15.1744
EXP3_WT_24h_3	71044	6380	11.1354
EXP3_WT_24h_4	1365607	12741	107.182
EXP3_WT_24h_5	320404	8137	39.3762
EXP3_WT_24h_6	667389	10627	62.8013
EXP3_WT_24h_7	714962	9107	78.5069
EXP3_WT_24h_8	252752	7982	31.6652
EXP3_WT_24h_9	286208	6506	43.9914
EXP3_WT_24h_10	532639	7589	70.1857
EXP3_CIDEA KO_24h_1	241901	8875	27.2565
EXP3_CIDEA KO_24h_2	187032	5209	35.9055
EXP3_CIDEA KO_24h_3	46195	4676	9.87917
EXP3_CIDEA KO_24h_4	131479	5641	23.3077
EXP3_CIDEA KO_24h_5	51343	5350	9.59682
EXP3_CIDEA KO_24h_6	480591	16279	29.5221
EXP3_CIDEA KO_24h_7	252411	7063	35.7371
EXP3_CIDEA KO_24h_8	86958	4929	17.6421
EXP3_CIDEA KO_24h_9	122210	4324	28.2632
EXP3_CIDEA KO_24h_10	243686	5824	41.8417
EXP1_WT_48h_1	110751	100147	1.10589
EXP1_WT_48h_2	33232	133825	0.248324
EXP1_WT_48h_3	165645	110910	1.49351
EXP1_WT_48h_4	357283	132614	2.69416
EXP1_WT_48h_5	594814	151151	3.93523
EXP1_WT_48h_6	301299	182071	1.65484
EXP1_WT_48h_7	135046	90308.8	1.49538
EXP1_WT_48h_8	104309	91868.8	1.13541
EXP1_WT_48h_9	225875	94234.4	2.39695
EXP1_WT_48h_10	140158	97121.1	1.44313
EXP1_CIDEA KO_48h_1	2319564	78330	29.6127
EXP1_CIDEA KO_48h_2	1011771	101698	9.94881
EXP1_CIDEA KO_48h_3	1336806	99695.8	13.4088
EXP1_CIDEA KO_48h_4	310025	45613.5	6.79678
EXP1_CIDEA KO_48h_5	573346	83524.3	6.86442
EXP1_CIDEA KO_48h_6	387215	62449.2	6.20048
EXP1_CIDEA KO_48h_7	1022329	109955	9.29774
EXP1_CIDEA KO_48h_8	1723971	201636	8.54993
EXP1_CIDEA KO_48h_9	971067	88114.4	11.0205
EXP1_CIDEA KO_48h_10	1030989	72431.3	14.234
EXP2_WT_48h_1	302547	136683	2.21349
EXP2_WT_48h_2	373974	152774	2.4479
EXP2_WT_48h_3	445108	74551.4	5.97049
EXP2_WT_48h_4	112516	110581	1.01749
EXP2_WT_48h_5	997206	149530	6.66893
EXP2_WT_48h_6	23889	126719	0.188519
EXP2_WT_48h_7	30778	124846	0.246527
EXP2_WT_48h_8	1776357	97448.7	18.2286
EXP2_WT_48h_9	824576	96574.9	8.5382
EXP2_WT_48h_10	83242	95633.9	0.870423
EXP2_CIDEAKO_48h_1	101457	63710.6	1.59247
EXP2_CIDEAKO_48h_2	892649	110755	8.0597
EXP2_CIDEAKO_48h_3	660340	141081	4.68057
EXP2_CIDEAKO_48h_4	401587	85653.4	4.68851
EXP2_CIDEAKO_48h_5	2829248	119760	23.6244
EXP2_CIDEAKO_48h_6	552722	36450	15.1638
EXP2_CIDEAKO_48h_7	396145	60227.7	6.57746
EXP2_CIDEAKO_48h_8	30980	57240.8	0.541222
EXP2_CIDEAKO_48h_9	31129	75839.4	0.41046
EXP2_CIDEAKO_48h_10	618779	44505.8	13.9033
EXP3_WT_48h_1	262852	15931	16.4994
EXP3_WT_48h_2	457277	18664	24.5005
EXP3_WT_48h_3	345197	31863	10.8338
EXP3_WT_48h_4	150892	22216	6.79204
EXP3_WT_48h_5	622026	24403	25.4897
EXP3_WT_48h_6	40471	26880	1.50562
EXP3_WT_48h_7	59308	22744	2.60763
EXP3_WT_48h_8	996540	17072	58.3728
EXP3_WT_48h_9	520780	16226	32.0954
EXP3_WT_48h_10	144251	10334	13.9589
EXP3_CIDEAKO_48h_1	78427	23294	3.36683
EXP3_CIDEAKO_48h_2	647606	49592	13.0587
EXP3_CIDEAKO_48h_3	667139	33925	19.6651
EXP3_CIDEAKO_48h_4	228577	13281	17.2108
EXP3_CIDEAKO_48h_5	1430750	29351	48.7462
EXP3_CIDEAKO_48h_6	312014	17891	17.4397
EXP3_CIDEAKO_48h_7	259959	32077	8.10422
EXP3_CIDEAKO_48h_8	53271	17347	3.07091
EXP3_CIDEAKO_48h_9	28316	34881	0.811789
EXP3_CIDEAKO_48h_10	605236	27078	22.3516

## Sheet: Fig4c
Spheroid	Total IntDen (fluorescene intensity) of all LDs in each spheroid/arbitrary units (arb. units)	Vol of Spheroid/um3	Lipid standarized to Vol of spheroids//arb. units/um3
EXP1_CIDEAKO_DMSO_24h_1	23287	13877	1.6781
EXP1_CIDEAKO_DMSO_24h_2	80418	14727	5.46058
EXP1_CIDEAKO_DMSO_24h_3	293369	6428	45.6392
EXP1_CIDEAKO_DMSO_24h_4	18538	5610	3.30446
EXP1_CIDEAKO_DMSO_24h_5	68688	5430	12.6497
EXP1_CIDEAKO_DMSO_24h_6	35969	12738	2.82376
EXP1_CIDEAKO_DMSO_24h_7	19257	4897	3.93241
EXP1_CIDEAKO_DMSO_24h_8	42661	7522	5.6715
EXP1_CIDEAKO_DMSO_24h_9	16237	5622	2.88812
EXP1_CIDEAKO_DMSO_24h_10	113637	7750	14.6628
EXP1_CIDEAKO_DEUP_24h_1	204368	5446	37.5263
EXP1_CIDEAKO_DEUP_24h_2	187040	5597	33.4179
EXP1_CIDEAKO_DEUP_24h_3	48092	3845	12.5077
EXP1_CIDEAKO_DEUP_24h_4	189148	5902	32.0481
EXP1_CIDEAKO_DEUP_24h_5	159009	3996	39.792
EXP1_CIDEAKO_DEUP_24h_6	133144	3548	37.5265
EXP1_CIDEAKO_DEUP_24h_7	90781	7737	11.7334
EXP1_CIDEAKO_DEUP_24h_8	33117	5885	5.62736
EXP1_CIDEAKO_DEUP_24h_9	130719	7176	18.2161
EXP1_CIDEAKO_DEUP_24h_10	80765	4362	18.5156
EXP2_CIDEAKO_DMSO_24h_1	57750	3553	16.2539
EXP2_CIDEAKO_DMSO_24h_2	54514	3164	17.2295
EXP2_CIDEAKO_DMSO_24h_3	15566	4798	3.24427
EXP2_CIDEAKO_DMSO_24h_4	9440	2364	3.99323
EXP2_CIDEAKO_DMSO_24h_5	269032	8719	30.8558
EXP2_CIDEAKO_DMSO_24h_6	30313	6672	4.54332
EXP2_CIDEAKO_DMSO_24h_7	61255	2842	21.5535
EXP2_CIDEAKO_DMSO_24h_8	56531	1767	31.9926
EXP2_CIDEAKO_DMSO_24h_9	41813	2208	18.937
EXP2_CIDEAKO_DMSO_24h_10	22459	3200	7.01844
EXP2_CIDEAKO_DEUP_24h_1	93613	2904	32.2359
EXP2_CIDEAKO_DEUP_24h_2	204384	5652	36.1614
EXP2_CIDEAKO_DEUP_24h_3	74072	3879	19.0956
EXP2_CIDEAKO_DEUP_24h_4	94521	2372	39.8487
EXP2_CIDEAKO_DEUP_24h_5	116745	5387	21.6716
EXP2_CIDEAKO_DEUP_24h_6	76772	5374	14.2858
EXP2_CIDEAKO_DEUP_24h_7	19798	3390	5.84012
EXP2_CIDEAKO_DEUP_24h_8	614068	4036	152.148
EXP2_CIDEAKO_DEUP_24h_9	787329	5275	149.257
EXP2_CIDEAKO_DEUP_24h_10	226147	5193	43.5484
EXP3_CIDEAKO_DMSO_24h_1	300994	5987	50.2746
EXP3_CIDEAKO_DMSO_24h_2	132833	5879	22.5945
EXP3_CIDEAKO_DMSO_24h_3	342106	3094	110.571
EXP3_CIDEAKO_DMSO_24h_4	127444	4623	27.5674
EXP3_CIDEAKO_DMSO_24h_5	97680	4980	19.6145
EXP3_CIDEAKO_DMSO_24h_6	224260	6051	37.0616
EXP3_CIDEAKO_DMSO_24h_7	32915	7848	4.19406
EXP3_CIDEAKO_DMSO_24h_8	41158	6825	6.03048
EXP3_CIDEAKO_DMSO_24h_9	65349	6306	10.363
EXP3_CIDEAKO_DMSO_24h_10	38844	6791	5.71992
EXP3_CIDEAKO_DEUP_24h_1	249604	5872	42.5075
EXP3_CIDEAKO_DEUP_24h_2	282042	4016	70.2296
EXP3_CIDEAKO_DEUP_24h_3	65312	6010	10.8672
EXP3_CIDEAKO_DEUP_24h_4	35472	7531	4.71013
EXP3_CIDEAKO_DEUP_24h_5	73569	8524	8.63081
EXP3_CIDEAKO_DEUP_24h_6	145687	6851	21.2651
EXP3_CIDEAKO_DEUP_24h_7	94562	6059	15.6069
EXP3_CIDEAKO_DEUP_24h_8	199621	6428	31.0549
EXP3_CIDEAKO_DEUP_24h_9	27244	5284	5.15594
EXP3_CIDEAKO_DEUP_24h_10	360494	10022	35.9703

## Sheet: Fig5a
Spheroid	Total IntDen (fluorescene intensity) of all LDs in each spheroid/arbitrary units (arb. units)	Vol of Spheroid/um3	Lipid standarized to Vol of spheroids//arb. units/um3
EXP1_24h_before treatment_1	274335	18275	15.0115
EXP1_24h_before treatment_2	49059	13617	3.60278
EXP1_24h_before treatment_3	292557	10663	27.4367
EXP1_24h_before treatment_4	36256	19624	1.84753
EXP1_24h_before treatment_5	90709	12526	7.24166
EXP1_24h_before treatment_6	69696	14557	4.7878
EXP1_24h_before treatment_7	7998	16318	0.490134
EXP1_24h_before treatment_8	140385	24369	5.7608
EXP1_24h_before treatment_9	556258	13834	40.2095
EXP1_24h_before treatment_10	66139	10961	6.03403
EXP1_48h_DMSO_1	351	38132	0.00920487
EXP1_48h_DMSO_2	36917	47290	0.780651
EXP1_48h_DMSO_3	19063	133629	0.142656
EXP1_48h_DMSO_4	5549	32396	0.171287
EXP1_48h_DMSO_5	162799	204529	0.79597
EXP1_48h_DMSO_6	8650	99734	0.0867307
EXP1_48h_DMSO_7	35195	88645	0.397033
EXP1_48h_DMSO_8	131518	50858	2.58598
EXP1_48h_DMSO_9	120616	219448	0.549634
EXP1_48h_DMSO_10	53420	21580	2.47544
EXP1_48h_LALi_1	127542	31325	4.07157
EXP1_48h_LALi_2	66377	64298	1.03233
EXP1_48h_LALi_3	133107	17102	7.78312
EXP1_48h_LALi_4	60087	19934	3.0143
EXP1_48h_LALi_5	93085	20872	4.4598
EXP1_48h_LALi_6	101953	18636	5.47076
EXP1_48h_LALi_7	2912	59826	0.0486745
EXP1_48h_LALi_8	122686	50746	2.41765
EXP1_48h_LALi_9	19791	20468	0.966924
EXP1_48h_LALi_10	26575	17421	1.52546
EXP2_24h_before treatment_1	10370	13760	0.753634
EXP2_24h_before treatment_2	869939	25502	34.1126
EXP2_24h_before treatment_3	51060	15989	3.19345
EXP2_24h_before treatment_4	1004619	16009	62.7534
EXP2_24h_before treatment_5	967660	14242	67.9441
EXP2_24h_before treatment_6	294987	18286	16.1318
EXP2_24h_before treatment_7	284270	10639	26.7196
EXP2_24h_before treatment_8	303480	13552	22.3937
EXP2_24h_before treatment_9	438087	14086	31.1009
EXP2_24h_before treatment_10	162534	18391	8.83769
EXP2_48h_DMSO_1	4456	62485	0.0713131
EXP2_48h_DMSO_2	13187	53749	0.245344
EXP2_48h_DMSO_3	1580	52110	0.0303205
EXP2_48h_DMSO_4	38308	58789	0.651619
EXP2_48h_DMSO_5	46674	35038	1.3321
EXP2_48h_DMSO_6	66090	44097	1.49874
EXP2_48h_DMSO_7	27152	20910	1.29852
EXP2_48h_DMSO_8	145651	40499	3.59641
EXP2_48h_DMSO_9	9635	19110	0.504186
EXP2_48h_DMSO_10	197854	43771	4.52021
EXP2_48h_LALi_1	682909	57647	11.8464
EXP2_48h_LALi_2	108983	13360	8.15741
EXP2_48h_LALi_3	235263	48545	4.84629
EXP2_48h_LALi_4	301889	29725	10.1561
EXP2_48h_LALi_5	304561	37349	8.15446
EXP2_48h_LALi_6	122693	32547	3.76972
EXP2_48h_LALi_7	530724	41012	12.9407
EXP2_48h_LALi_8	732247	95300	7.6836
EXP2_48h_LALi_9	134139	30273	4.43098
EXP2_48h_LALi_10	408675	29539	13.8351
EXP3_24h_before treatment_1	76910	12780	6.018
EXP3_24h_before treatment_2	114151	6724	16.9767
EXP3_24h_before treatment_3	311930	9143	34.1168
EXP3_24h_before treatment_4	184969	7185	25.7438
EXP3_24h_before treatment_5	205565	6672	30.8101
EXP3_24h_before treatment_6	181311	8528	21.2607
EXP3_24h_before treatment_7	225970	9570	23.6123
EXP3_24h_before treatment_8	64175	5698	11.2627
EXP3_24h_before treatment_9	169875	4678	36.3136
EXP3_24h_before treatment_10	251396	8732	28.7902
EXP3_48h_DMSO_1	177829	20255	8.77951
EXP3_48h_DMSO_2	170219	22733	7.48775
EXP3_48h_DMSO_3	35928	14785	2.43003
EXP3_48h_DMSO_4	112115	13622	8.23044
EXP3_48h_DMSO_5	455859	23371	19.5053
EXP3_48h_DMSO_6	154079	20550	7.49776
EXP3_48h_DMSO_7	217938	24225	8.99641
EXP3_48h_DMSO_8	289401	11134	25.9925
EXP3_48h_DMSO_9	188763	13987	13.4956
EXP3_48h_DMSO_10	39631	12609	3.14307
EXP3_48h_LALi_1	1127575	17635	63.9396
EXP3_48h_LALi_2	649519	18939	34.2953
EXP3_48h_LALi_3	646321	18232	35.4498
EXP3_48h_LALi_4	1267962	10276	123.391
EXP3_48h_LALi_5	1505836	23889	63.0347
EXP3_48h_LALi_6	324927	20883	15.5594
EXP3_48h_LALi_7	640019	11654	54.9184
EXP3_48h_LALi_8	2391778	22980	104.081
EXP3_48h_LALi_9	534432	9983	53.5342
EXP3_48h_LALi_10	1545186	19215	80.4156

## Sheet: Fig5e
Pearson coefficient (-1, anti-localization; 0, no correlation; 1, total co-localization)
Only planes with visible signals for both LDs and lysosomes were analyzed
	E3.5_1	E3.5_2	E3.5_3	E3.5_4	E3.5_5	E3.5_6	E3.5_7	E3.5_8	E3.5_9	E3.5_10	E3.5_11	E3.5_12	E3.5_13	E3.5_14	E3.5_15							E4.5_1	E4.5_2	E4.5_3	E4.5_4	E4.5_5	E4.5_6	E4.5_7	E4.5_8	E4.5_9	E4.5_10	E4.5_11	E4.5_12	E4.5_13	E4.5_14	E4.5_15	E4.5_16	E4.5_17	E4.5_18	E4.5_19	E4.5_20	E4.5_21
z-stack_plane1	0.049	0.128	0.301	0.135	0.000606	0.087	0.241	0.047	0.129	0.233	0.379	0.241	0.369	0.2	0.235							0.365	0.419	0.344	0.208	0.001	0.004	0.261	0.174	0.197	0.36	0.406	0.359	0.211	0.226	0.396	0.184	0.157	0.242	0.216	0.205	0.262
z-stack_plane2	0.543	0.246	0.38	0.1	0.173	0.196	0.226	0.304	0.205	0.179	0.322	0.286	0.369	0.308	0.192							0.423	0.331	0.285	0.444	0.202	0.007	0.666	0.161	0.465	0.348	0.302	0.368	0.292	0.252	0.637	0.272	0.18	0.295	0.296	0.172	0.202
z-stack_plane3	0.581	0.199	0.47	0.094	0.186	0.097	0.134	0.297	0.109	0.151	0.254	0.075	0.37	0.116	0.306							0.356	0.291	0.261	0.523	0.578	0.162	0.35	0.157	0.395	0.515	0.26	0.316	0.352	0.335	0.512	0.233	0.152	0.164	0.235	0.161	0.291
z-stack_plane4	0.264	0.223	0.473	0.115	0.128	0.133	0.102	0.174	0.119	0.206	0.289	0.054	0.282	0.104	0.282							0.436	0.314	0.258	0.476	0.517	0.683	0.278	0.198	0.472	0.398	0.27	0.288	0.366	0.3	0.296	0.169	0.15	0.172	0.14	0.168	0.216
z-stack_plane5	0.312	0.25	0.468	0.104	0.137	0.124	0.12	0.21	0.101	0.138	0.257	0.057	0.277	0.119	0.217							0.298	0.333	0.227	0.363	0.369	0.554	0.401	0.16	0.451	0.391	0.354	0.26	0.295	0.328	0.38	0.163	0.189	0.158	0.162	0.104	0.195
z-stack_plane6	0.188	0.17	0.447	0.07	0.125	0.081	0.079	0.168	0.059	0.117	0.237	0.062	0.304	0.125	0.153							0.291	0.301	0.207	0.344	0.402	0.488	0.356	0.144	0.301	0.353	0.433	0.253	0.289	0.254	0.393	0.241	0.267	0.131	0.192	0.143	0.155
z-stack_plane7	0.165	0.157	0.432	0.072	0.135	0.087	0.087	0.139	0.13	0.118	0.234	0.077	0.369	0.144	0.079							0.414	0.238	0.242	0.283	0.25	0.538	0.349	0.124	0.44	0.248	0.258	0.29	0.237	0.265	0.36	0.272	0.194	0.215	0.2	0.145	0.174
z-stack_plane8	0.19	0.108	0.388	0.079	0.072	0.012	0.046	0.148	0.113	0.066	0.133	0.101	0.272	0.162	0.073							0.347	0.159	0.212	0.3	0.309	0.423	0.386	0.139	0.321	0.29	0.214		0.335	0.295	0.369	0.222	0.162	0.153	0.12	0.147	0.147
z-stack_plane9	0.158	0.089	0.34	0.105	0.052	0.015	0.078	0.126	0.043	0.111	0.114	0.098	0.229	0.156	0.061							0.258	0.206	0.246	0.274	0.326	0.336	0.302	0.099	0.431	0.27	0.2		0.172	0.336	0.365	0.2	0.123	0.128	0.106	0.16	0.14
z-stack_plane10	0.151	0.111	0.311	0.056	0.035	0.019	0.063	0.147	0.035	0.119	0.151	0.119	0.258	0.179	0.087							0.22	0.254	0.224	0.284	0.269	0.353	0.315	0.123	0.326	0.252	0.365		0.276	0.302	0.328	0.231	0.143	0.14	0.198	0.15	0.108
z-stack_plane11	0.109	0.108	0.283	0.031	0.047	0.006	0.038	0.12	0.032	0.114	0.146	0.092	0.231	0.157	0.109							0.269	0.184	0.197	0.256	0.325	0.303	0.317	0.151	0.283	0.254	0.413		0.223	0.289	0.319	0.21	0.155	0.142	0.119	0.152	0.086
z-stack_plane12	0.094	0.104	0.272	0.056	0.034	-0.001	0.043	0.089	0.046	0.084	0.135	0.12	0.149	0.187	0.133							0.239	0.158	0.17	0.196	0.274	0.26	0.28	0.104	0.193	0.281	0.283		0.192	0.268	0.438	0.169	0.287	0.1	0.108	0.107	0.102
z-stack_plane13	0.068	0.075	0.254	0.05	0.022	0.0002	0.046	0.084	0.075	0.158	0.218	0.096	0.136	0.165	0.094							0.25	0.16	0.133	0.223	0.211	0.26	0.285	0.129	0.321	0.25	0.276		0.151	0.339	0.369	0.277	0.18		0.167	0.175	0.1
z-stack_plane14	0.104	0.048	0.222	0.053	0.035	0.005	0.045	0.1	0.044	0.097	0.174	0.098	0.132	0.166	0.059							0.209	0.15	0.132	0.174	0.211	0.155	0.238	0.115	0.265	0.274	0.264		0.123	0.37	0.369	0.239	0.119		0.119	0.158	0.102
z-stack_plane15	0.114	0.066	0.212	0.096	0.019	0.004	0.032	0.113	0.071	0.107	0.151	0.074	0.138	0.141	0.068							0.193	0.137	0.174	0.22	0.22	0.15	0.281	0.079	0.291	0.212	0.195		0.123	0.266	0.375	0.223	0.095		0.138	0.159	0.129
z-stack_plane16	0.076	0.056	0.196	0.033	0.014	0.001	0.038	0.071	0.079	0.1	0.122	0.053	0.229	0.112	0.074							0.204	0.147	0.186	0.186	0.227	0.181	0.202	0.105	0.323	0.172	0.207		0.206	0.207	0.391	0.211	0.078		0.18	0.178	0.097
z-stack_plane17	0.092	0.04	0.177	0.028	0.029	-0.001	0.046	0.053	0.137	0.056	0.094	0.048	0.15	0.104	0.076							0.183	0.168	0.142	0.315	0.239	0.184	0.202	0.097	0.249	0.145	0.317		0.162	0.185	0.332	0.2	0.106		0.157	0.118	0.088
z-stack_plane18	0.103	0.044	0.167	0.026	0.016	-0.000578	0.042	0.072	0.099	0.054	0.047	0.038	0.088	0.099	0.086							0.174	0.194	0.137	0.285	0.189	0.155	0.231	0.077	0.193	0.154	0.289		0.162	0.186	0.244	0.202	0.099		0.201	0.131	0.109
z-stack_plane19	0.118	0.058	0.142	0.027	0.016	0.000518	0.009	0.079	0.047	0.038	0.155	0.038	0.062	0.101	0.07							0.105	0.231	0.142	0.211	0.206	0.132	0.175	0.085	0.168	0.161	0.247		0.201	0.196	0.19	0.193			0.135	0.128	0.102
z-stack_plane20	0.196	0.041	0.15	0.007	0.02	-0.000478	0.019	0.08	0.048	0.119	0.16	0.036	0.072	0.104	0.14							0.09	0.273	0.166	0.194	0.203	0.148	0.163	0.082	0.18	0.163	0.199		0.172	0.184	0.187	0.161			0.173	0.121	0.133
z-stack_plane21	0.212	0.042	0.15	0.021	0.011	0.000406	0.033	0.079	0.031	0.093	0.257	0.023	0.065	0.07	0.077								0.238	0.107	0.197	0.16	0.129	0.139	0.07	0.204	0.176	0.16		0.147	0.102	0.185	0.106			0.158		0.107
z-stack_plane22	0.079	0.034	0.14	0.013	0.016	-0.000854		0.068	0.037	0.052	-1.31e-05	0.051	0.093	0.101	0.037								0.171	0.082	0.193	0.176	0.108	0.14	0.062	0.239	0.18	0.151		0.154	0.103	0.182	0.128			0.152
z-stack_plane23	0.053	0.058	0.133	-2.65e-05	0.024	0.001			0.03	0.032		0.101	0.082	0.147	0.246								0.161	0.069	0.151	0.153	0.138	0.108	0.114	0.195	0.179	0.149		0.154		0.149	0.138			0.129
z-stack_plane24	0.032	0.03	0.101		0.012	-0.000518			0.046	0.025		0.079	0.062	0.125	0.2								0.174	0.045	0.183	0.157		0.068		0.207	0.159	0.113		0.136		0.147	0.106			0.134
z-stack_plane25	0.021	0.017	0.085		0.007	-0.000332			-3.05e-05	0.018		0.044	0.025	0.083	0.209								0.134		0.22	0.183				0.205	0.137	0.116		0.138		0.144	0.116			0.13
z-stack_plane26	0.019	0.009	0.061		0.004	0.002				0.02		0.033	0.029	0.072	0.158								0.105		0.169	0.22				0.217	0.142	0.113		0.112		0.113	0.101			0.15
z-stack_plane27	0.02	0.017	0.067		0.002	0.002				0.023		0.039	0.021	0.084	0.111								0.117		0.205	0.259				0.259	0.118	0.126		0.133		0.115	0.118			0.136
z-stack_plane28	0.021	0.016	0.052		0.004	-0.000468				0.018		0.037	0.013	0.079	0.161								0.135		0.206	0.191				0.284	0.1	0.134		0.106		0.131	0.138			0.115
z-stack_plane29	0.017	0.032	0.067		0.003	-0.000193				0.058		0.034	0.01	0.067	0.133								0.142		0.135	0.14				0.214	0.109	0.137		0.112		0.129	0.101			0.119
z-stack_plane30	0.014	0.053	0.065		0.002	-0.000272				0.056		0.045	0.009	0.068	0.13								0.139		0.192	0.132				0.259	0.107	0.146		0.1		0.1				0.114
z-stack_plane31	0.021				0.004					0.063		0.035	0.01	0.052	0.104								0.132			0.108				0.247	0.121	0.141
z-stack_plane32	0.019				0.002					0.02		0.011	0.017	0.025	0.064								0.122			0.134				0.204	0.089	0.129
z-stack_plane33	0.027				0.001					0.043		0.034	0.017	0.049	0.041								0.144							0.209		0.154
z-stack_plane34	0.018									0.06		0.027		0.047	0.021								0.156							0.164		0.146
z-stack_plane35	0.007									0.059		0.018		0.041	0.017								0.152							0.146		0.154
z-stack_plane36	0.007									0.03		0.029		0.049	0.018								0.135							0.127		0.131
z-stack_plane37	0.00021									0.014		0.003		0.028	0.011								0.111							0.117		0.146
z-stack_plane38	0.004									0.007		0.005		0.029	0.008								0.099							0.117		0.136
z-stack_plane39	0.003									0.01		0.044		0.057	0.003								0.089							0.118		0.128
z-stack_plane40										0.003		0.018		0.034	0.003								0.104							0.137		0.121
z-stack_plane41										0.001		0.004		0.016	0.008								0.002							0.127		0.115
z-stack_plane42										0.024		0.007		0.024	-0.001															0.123		0.116
z-stack_plane43										0.014		0.02		0.035																0.112		0.104
z-stack_plane44										0.002		0.017		0.029																0.113		0.124
z-stack_plane45										0.027		0.005		0.019																0.105		0.099
z-stack_plane46										0.019		0.000213		0.012																		0.107
z-stack_plane47										0.009		0.004		0.016
z-stack_plane48										0.004		0.011		0.024
z-stack_plane49										0.006		0.008		0.025
z-stack_plane50										0.007		0.027		0.046
z-stack_plane51										-2.47e-05				0.133
z-stack_plane52														0.13
z-stack_plane53														0.104
z-stack_plane54														0.064
z-stack_plane55														0.041
z-stack_plane56														0.021
z-stack_plane57														0.017
z-stack_plane58														0.018
z-stack_plane59														0.011
z-stack_plane60														0.008
z-stack_plane61														0.003
z-stack_plane62														0.003
z-stack_plane63														0.008
z-stack_plane64														-0.001

## Sheet: Suppfig8c
Pearson coefficient (-1, anti-localization; 0, no correlation; 1, total co-localization)
Only planes with visible signals for both LDs and lysosomes were analyzed
	E3.5_1	E3.5_2	E3.5_3	E3.5_4	E3.5_5	E3.5_6	E3.5_7	E3.5_8	E3.5_9	E3.5_10	E3.5_11	E3.5_12	E3.5_13	E3.5_14	E3.5_15							E4.5_1	E4.5_2	E4.5_3	E4.5_4	E4.5_5	E4.5_6	E4.5_7	E4.5_8	E4.5_9	E4.5_10	E4.5_11	E4.5_12	E4.5_13	E4.5_14	E4.5_15	E4.5_16
z-stack_plane1	0.002	0.081	0.016	0.000799	0.014	0.002	-0.000251	-0.000189	0.053	0.01	0.019	0.214	0.396	0.000352	0.004							0.004	0.138	0.031	0.041	0.132	0.125	0.597	0.773	0.734	0.385	0.337	0.113	0.083	0.172	0.395	0.625
z-stack_plane2	-0.000576	0.136	0.002	0.041	0.002	0.006	0.031	0.043	0.016	0.008	0.013	0.314	0.465	0.005	0.036							0.001	0.041	0.039	0.073	0.202	0.142	0.64	0.761	0.796	0.492	0.343	0.144	0.015	0.181	0.384	0.53
z-stack_plane3	0.000175	0.136	0.023	0.028	0.003	0.019	0.02	0.038	0.043	-0.000162	0.02	0.226	0.369	0.019	0.052							0.002	0.105	0.059	0.179	0.266	0.181	0.607	0.799	0.77	0.16	0.286	0.226	0.014	0.055	0.098	0.19
z-stack_plane4	0.000132	0.089	0.021	0.013	0.001	0.001	-0.000109	0.036	0.089	0.042	0.013	0.189	0.331	0.025	0.153							0.011	0.114	0.029	0.271	0.336	0.155	0.653	0.786	0.768	0.119	0.09	0.266	0.027	0.156	-0.000112	0.122
z-stack_plane5	0.00059	0.09	0.053	0.024	0.004	0.01	-0.000161	0.031	0.067	-0.00024	0.009	0.124	0.476	0.039	0.157							0.001	0.323	0.023	0.291	0.252	0.143	0.675	0.749	0.733	0.128	0.057	0.464	0.007	0.044	0.179	0.042
z-stack_plane6	0.004	0.114	0.074	0.024	0.004	0.008	0.006	0.084	0.097	0.005	0.009	0.292	0.203	0.023	0.168							0.000163	0.346	0.035	0.246	0.297	0.168	0.637	0.799	0.785	0.46	0.183	0.471	0.019	0.139	0.162	0.097
z-stack_plane7	0.005	0.146	0.067	0.043	0.011	0.004	0.002	0.132	0.051	0.013	0.009	0.103	0.077	0.033	0.166							0.008	0.376	0.032	0.283	0.187	0.241	0.642	0.837	0.793	0.263	0.171	0.405	0.156	0.169	0.247	0.152
z-stack_plane8	0.002	0.186	0.09	0.041	0.009	0.002	-0.000254	0.116	0.077	0.006	0.012	0.289	0.017	0.085	0.04							0.011	0.463	0.036	0.281	0.158	0.19	0.58	0.815	0.774	0.072	0.102	0.26	0.081	0.191	0.109	0.481
z-stack_plane9	0.002	0.129	0.073	0.042	0.008	0.005	-0.000315	0.018	0.137	0.069	0.016	0.242	-0.000116	0.063	0.004							0.01	0.667	0.027	0.256	0.161	0.211	0.634	0.75	0.74	0.161	0.024	0.597	0.002	0.174	-6.99e-05	0.543
z-stack_plane10	0.001	0.128	0.087	0.055	0.007	0.016	0.004	0.039	0.193	0.047	0.015	0.467	0.11	0.025	0.055							0.017	0.613	0.024	0.284	0.162	0.36	0.618	0.722	0.684	0.411	0.164	0.485	0.039	0.309	0.583	0.431
z-stack_plane11	0.004	0.159	0.086	0.05	0.003	0.014	0.055	0.01	0.183	0.057	0.015	0.455	0.039	0.042	0.111							0.013	0.39	0.022	0.284	0.464	0.554	0.624	0.73	0.773	0.541	0.35	0.255	0.042	0.252	0.258	0.279
z-stack_plane12	0.042	0.159	0.051	0.044	0.004	0.004	0.015	0.005	0.155	0.032	0.019	0.451	0.221	0.075	0.231							0.016	0.514	0.037	0.271	0.442	0.534	0.645	0.766	0.823	0.553	0.506	0.295	0.082	0.16	0.005	0.291
z-stack_plane13	0.055	0.044	0.06	0.033	0.005	0.018	0.002	0.023	0.081	0.008	0.009	0.467	0.138	0.106	0.181							0.034	0.398	0.092	0.279	0.443	0.515	0.707	0.758	0.8	0.183	0.703	0.41	0.052	0.2	0.16	0.595
z-stack_plane14	0.007	0.181	0.04	0.036	0.006	0.008	-0.000328	0.103	0.078	0.002	0.012	0.334	0.27	0.07	0.188							0.004	0.47	0.076	0.331	0.236	0.371	0.584	0.8	0.786	0.014	0.658	0.443	0.018	0.493	0.034	0.742
z-stack_plane15	0.003	0.154	0.034	0.029	0.015	0.008	-0.000274	0.127	0.091	0.023	0.017	0.463	0.387	0.042	0.406							0.007	0.309	0.052	0.295	0.197	0.488	0.616	0.748	0.804	0.188	0.182	0.016	0.05	0.563	0.141	0.633
z-stack_plane16	0.003	0.105	0.03	0.028	0.006	0.005	0.003	0.042	0.229	0.018	0.022	0.394	0.252	0.035	0.196							0.008	0.283	0.03	0.25	0.242	0.497	0.634	0.737	0.826	0.369	0.08	0.000158	0.04	0.343	0.479	0.515
z-stack_plane17	0.002	0.106	0.035	0.021	0.017	0.018	0.004	0.054	0.194	0.006	0.019	0.349	0.125	0.048	0.115							0.005	0.354	0.036	0.256	0.393	0.459	0.619	0.788	0.838	0.361	0.25	-0.00012	0.024	0.077	0.425	0.323
z-stack_plane18	0.003	0.079	0.023	0.037	0.001	0.004	0.008	0.051	0.176	-0.000161	0.02	0.363	0.321	0.067	0.291							0.006	0.391	0.063	0.251	0.281	0.427	0.683	0.83	0.828	0.052	0.295	0.018	0.266	0.282	0.309	0.093
z-stack_plane19	0.003	0.083	0.036	0.017	0.001	0.009	0.033	0.07	0.197	0.011	0.019	0.243	0.455	0.048	0.407							0.009	0.554	0.091	0.231	0.199	0.364	0.637	0.807	0.824	0.051	0.163	0.05	0.077	0.517	0.333	0.124
z-stack_plane20	0.032	0.009	0.027	0.009	0.000759	0.005	0.013	0.003	0.165	0.007	0.017	0.394	0.57	0.068	0.32							0.007	0.594	0.072	0.274	0.137	0.547	0.673	0.769	0.801	0.267	0.311	0.095	0.157	0.653	0.104	0.346
z-stack_plane21	0.002	0.093	0.03	0.021	-0.00019	0.003	0.031	0.02	0.163	0.013	0.022	0.489	0.433	0.059	0.182							0.015	0.656	0.031	0.311	0.148	0.654	0.699	0.704	0.795	0.76	0.177	0.336	0.226	0.609	0.077	0.3
z-stack_plane22	0.004	0.07	0.028	0.024	0.000532	0.013	0.04	0.062	0.154	0.037	0.021	0.56	0.45	0.056	0.257							0.006	0.631	0.013	0.285	0.152	0.625	0.596	0.757	0.843	0.74	0.271	0.37	0.2	0.498	0.096	0.539
z-stack_plane23	0.002	0.016	0.03	0.012	-0.000621	0.017	0.009	0.058	0.152	0.008	0.022	0.56	0.59	0.032	0.256							0.006	0.575	0.026	0.292	0.2	0.456	0.464	0.779	0.786	0.078	0.29	0.182	0.302	0.361	0.057	0.442
z-stack_plane24		0.049	0.039	0.012	1.06e-05	0.025	0.02	0.091	0.235	0.067	0.028	0.223	0.444	0.016	0.304							0.013	0.638	0.061	0.253	0.22	0.32	0.593	0.827	0.811	0.213	0.476	0.432	0.229	0.463	0.125	0.442
z-stack_plane25		0.135	0.016	0.027	0.002	0.026	0.012	0.101	0.101	0.045	0.026	0.347	0.438	0.024	0.43							0.013	0.697	0.041	0.282	0.364	0.298	0.633	0.781	0.752	0.402	0.524	0.684	0.251	0.557	0.021	0.579
z-stack_plane26		0.07	0.01	0.012	0.002	0.012	0.008	0.129	0.17	0.022	0.025	0.41	0.46	0.04	0.252							0.000991	0.652	0.027	0.279	0.324	0.303	0.641	0.741	0.755	0.223	0.311	0.32	0.468	0.346	0.096	0.532
z-stack_plane27		0.079	0.006	0.006	5.52e-06	0.02	0.002	0.071	0.199	0.02	0.013	0.322	0.611	0.036	0.04							0.005	0.596	0.039	0.267	0.304	0.499	0.636	0.727	0.688	0.168	0.377	0.22	0.065	0.427	0.042	0.378
z-stack_plane28		0.112	0.006	0.011	0.000772	0.034	0.01	0.012	0.174	0.028	0.009	0.393	0.346	0.044	0.077							0.01	0.705	0.064	0.299	0.459	0.62	0.59	0.764	0.692	0.118	0.436	0.067	0.115	0.599	0.321	0.161
z-stack_plane29		0.145	0.012	0.012	0.000264	0.037	0.007	0.039	0.177	0.032		0.401	0.464	0.054	0.095							0.018	0.677	0.025	0.294	0.427	0.575	0.639	0.74	0.789	0.228	0.546	0.124	0.119	0.611	0.349	0.387
z-stack_plane30		0.02	0.011	0.007	0.003	0.04	-0.000132	0.053	0.141	0.018		0.5	0.434	0.051	0.288							0.013	0.698	0.015	0.283	0.344	0.501	0.668	0.731	0.83	0.272	0.602	0.239	0.077	0.589	0.198	0.321
z-stack_plane31		0.07	0.015	0.008	0.005	0.024	0.000927	0.049	0.114	0.037		0.287	0.571	0.154	0.334							0.005	0.707	0.007	0.273	0.379	0.577	0.691	0.729	0.808	0.434	0.602	0.383	0.439	0.487	0.122	0.55
z-stack_plane32		0.047	0.016	0.005	0.000476	0.008	-0.000132	0.037	0.08	0.102		0.365	0.654	0.089	0.436							0.002	0.692	0.01	0.317	0.241	0.583	0.625	0.675	0.783	0.471	0.326	0.212	0.512	0.201	0.308	0.384
z-stack_plane33		0.011	0.013	0.006	-0.000331	0.007	-7.06e-05	-0.000177	0.074	0.06		0.468	0.507	0.07	0.273							0.000773	0.72	0.008	0.338	0.224	0.523	0.586	0.661	0.822	0.156	0.189	0.215	0.456	0.376	0.078	0.401
z-stack_plane34		0.035	0.009	0.005	-0.000291	0.005	0.000115		0.104	0.026		0.429	0.675	0.097	0.318							0.002	0.677	0.01	0.331	0.319	0.573	0.588	0.738	0.791	0.433	0.427	0.098	0.206	0.335	0.184	0.363
z-stack_plane35		0.013	0.002	0.003	2.62e-05	0.02	-0.00012		0.073	0.086		0.471	0.653	0.11	0.093							0.003	0.703	0.006	0.335	0.23	0.62	0.616	0.686	0.8	0.545	0.6	0.145	0.449	0.471	0.453	0.377
z-stack_plane36		0.008	0.003	-5.2e-05	0.004	0.014	0.004		0.046	0.076		0.511	0.533	0.046	0.215							0.01	0.774	0.008	0.351	0.081	0.748	0.651	0.609	0.8	0.574	0.424	0.414	0.31	0.529	0.562	0.386
z-stack_plane37		0.007	-0.000632	0.001	-0.000327	0.006	0.004		0.042	0.061		0.409	0.325	0.091	0.234							0.01	0.77	0.012	0.357	0.332	0.782	0.402	0.611	0.75	0.662	0.526	0.684	0.122	0.751	0.023	0.505
z-stack_plane38			0.002	0.000299	0.00021		0.007		0.127	0.059		0.249	0.227	0.088	0.289							0.006	0.758	0.004	0.329	0.492	0.731	0.422	0.694	0.795	0.677	0.51	0.802	0.062	0.841	0.015	0.405
z-stack_plane39			0.013	0.004	-0.000129		0.006		0.108	0.059		0.374	0.221	0.092	0.299								0.706	0.004	0.282	0.247	0.75	0.382	0.729	0.806	0.439	0.631	0.768	0.022	0.782	0.203	0.417
z-stack_plane40			0.016	0.005	-0.000271		0.014		0.139	0.034		0.325	0.166	0.028	0.229								0.682	0.005	0.269	0.342	0.737	0.316	0.68	0.842	0.582	0.67	0.657	0.241	0.639	-7.52e-05	0.42
z-stack_plane41			0.007	0.002	-0.000426		-3.23e-05		0.143	0.185		0.283	0.288	0.021	0.308								0.742	0.004	0.278	0.351	0.711	0.322	0.685	0.768	0.611	0.531	0.583	0.235	0.373	0.148	0.364
z-stack_plane42			0.000882	0.001	-0.00032				0.093	0.385		0.2	0.306	0.118	0.43								0.685	0.019	0.301	0.212	0.692	0.497	0.677	0.796	0.473	0.311	0.493	0.244	0.339	0.109	0.542
z-stack_plane43			0.018	0.004	0.000291				0.146	0.109		0.022	0.626	0.225	0.203								0.714	0.025	0.302	0.301	0.658	0.697	0.623	0.756	0.351	0.399	0.233	0.316	0.477	0.000958	0.66
z-stack_plane44				0.000487	-0.000269				0.258	0.007		0.119	0.435	0.248	0.046								0.695	0.028	0.3	0.331	0.537	0.736	0.699	0.758	0.465	0.617	0.21	0.388	0.67	0.016	0.301
z-stack_plane45				0.000693	0.000694				0.188	0.064		0.059	0.423	0.203	0.119								0.713	0.009	0.296	0.221	0.389	0.691	0.682	0.773	0.602	0.738	0.585	0.475	0.689	0.058	0.462
z-stack_plane46				-0.000367	-0.000402				0.128	-8.85e-05			0.48	0.099	0.173								0.774	0.009	0.297	0.126	0.545	0.638	0.674	0.746	0.476	0.687	0.756	0.415	0.621	0.044	0.586
z-stack_plane47					-0.000479				0.085	-7.8e-05			0.117		0.076								0.774	0.014	0.309	0.102	0.769	0.519	0.609	0.754		0.55	0.738	0.642	0.464	0.022	0.639
z-stack_plane48					-0.000493					-4.17e-05					0.005								0.759	0.034	0.288	0.224	0.832	0.387	0.623	0.775		0.533	0.702	0.545	0.366	0.148	0.497
z-stack_plane49					0.001																		0.766	0.065	0.254	0.296	0.822	0.293	0.648	0.711		0.553	0.771	0.529	0.077	0.128	0.538
z-stack_plane50					-8.55e-05																		0.688	0.049	0.264	0.233	0.741	0.32	0.59	0.715		0.407	0.667	0.671	0.082	0.071	0.586
z-stack_plane51					-1.52e-05																		0.599	0.01	0.242	0.213	0.624	0.386	0.599	0.704		0.442	0.593	0.482	0.39	0.183	0.623
z-stack_plane52					-0.000261																		0.691	0.007	0.244	0.118	0.54	0.476		0.672		0.421	0.302	0.296	0.708	0.15	0.526
z-stack_plane53					-0.000163																		0.678	0.007	0.264	0.242	0.491	0.492		0.658		0.487	0.187	0.561	0.801	0.271	0.308
z-stack_plane54					-6.74e-05																			0.009	0.261	0.236	0.378	0.404		0.666		0.562	0.263	0.631	0.693	0.371	0.237
z-stack_plane55																								0.012	0.25	0.1	0.383	0.299		0.713		0.593	0.173	0.473	0.241	0.683	0.505
z-stack_plane56																								0.005	0.253	0.07	0.576	0.147		0.67		0.698	0.343	0.325	0.164	0.579	0.588
z-stack_plane57																								0.004	0.235	0.298	0.7			0.683			0.446	0.42	0.165	0.484	0.598
z-stack_plane58																								0.01	0.25	0.261	0.709			0.578			0.307	0.424	0.407	0.202	0.503
z-stack_plane59																								0.045	0.235	0.21	0.731			0.678			0.397	0.312	0.477	0.307	0.545
z-stack_plane60																								0.047	0.25	0.066	0.629						0.651	0.19	0.521	0.088	0.375
z-stack_plane61																								0.031	0.26	0.072	0.382						0.78	0.211	0.419	0.243	0.433
z-stack_plane62																								0.033	0.261	0.148	0.387						0.569	0.265	0.177	0.215	0.559
z-stack_plane63																								0.018	0.266	0.072							0.187	0.277	0.322	0.242	0.457
z-stack_plane64																								0.011	0.271	0.066							0.369	0.25	0.223	0.106	0.417
																								0.018	0.263								0.636	0.264	0.215	0.43	0.463
																																	0.619	0.409	0.406	0.482	0.296
																																	0.788	0.649	0.384	0.251	0.54
																																	0.66	0.764	0.607	0.239	0.547
																																	0.274	0.711	0.388	0.348	0.518
																																	0.262	0.528	0.402	0.402	0.537
																																	0.742	0.442	0.386	0.203	0.564
																																	0.653	0.241	0.358	0.372	0.521
																																	0.507	0.513	0.297	0.416	0.648
																																	0.548	0.6	0.128		0.563
																																	0.435	0.614	0.175		0.607
																																	0.396	0.317			0.61
																																	0.165	0.246			0.463
																																	0.117	0.333			0.477
																																	0.104	0.35			0.601
																																	0.2	0.373			0.574
																																	0.31	0.254			0.67
																																	0.34				0.699
																																	0.36
																																	0.261
																																	0.374
																																	0.262

## Sheet: Suppfig8e
Spheroid	Total IntDen (fluorescene intensity) of all LDs in each spheroid/arbitrary units (arb. units)	Vol of Spheroid/um3	Lipid standarized to Vol of spheroids//arb. units/um3
EXP1_WT_24h_1	12052	4218	2.85728
EXP1_WT_24h_2	26194	3919	6.68385
EXP1_WT_24h_3	33290	3878	8.58432
EXP1_WT_24h_4	398690	4993	79.8498
EXP1_WT_24h_5	101987	4468	22.8261
EXP1_WT_24h_6	185272	6763	27.3949
EXP1_WT_24h_7	33095	4769	6.93961
EXP1_WT_24h_8	34187	2679	12.7611
EXP1_ATG5KO_24h_1	370656	3721.46	99.5997
EXP1_ATG5KO_24h_2	91082	4187.24	21.7523
EXP1_ATG5KO_24h_3	158434	4043	39.1872
EXP1_ATG5KO_24h_4	87117	3315	26.2796
EXP1_ATG5KO_24h_5	22299	2274	9.80607
EXP1_ATG5KO_24h_6	1038335	2807	369.909
EXP1_ATG5KO_24h_7	138854	2734	50.7879
EXP1_ATG5KO_24h_8	78593	2664	29.5019
EXP1_ATG5KO_24h_9	29567	2930	10.0911
EXP1_ATG5KO_24h_10	19113	2328	8.21005
EXP2_WT_24h_1	58399	1788	32.6616
EXP2_WT_24h_2	132917	1451	91.6037
EXP2_WT_24h_3	516678	2813	183.675
EXP2_WT_24h_4	155411	2422	64.1664
EXP2_WT_24h_5	326094	2603	125.276
EXP2_WT_24h_6	273296	2420	112.932
EXP2_WT_24h_7	993278	3395	292.571
EXP2_WT_24h_8	73881	3626	20.3753
EXP2_ATG5KO_24h_1	41141	1774	23.1911
EXP2_ATG5KO_24h_2	77553	2695	28.7766
EXP2_ATG5KO_24h_3	159748	1985	80.4776
EXP2_ATG5KO_24h_4	72761	2407	30.2289
EXP2_ATG5KO_24h_5	178640	3771	47.372
EXP2_ATG5KO_24h_6	187501	3249	57.7104
EXP2_ATG5KO_24h_7	59067	2629	22.4675
EXP2_ATG5KO_24h_8	379809	1514	250.865
EXP2_ATG5KO_24h_9	25080	1115	22.4933
EXP2_ATG5KO_24h_10	5997	3018	1.98708
EXP3_WT_24h_1	255438	3100	82.3994
EXP3_WT_24h_2	174356	3335	52.2807
EXP3_WT_24h_3	78428	3820	20.5309
EXP3_WT_24h_4	353841	2781	127.235
EXP3_WT_24h_5	711029	4430	160.503
EXP3_WT_24h_6	260474	5807	44.8552
EXP3_WT_24h_7	343886	3956	86.9277
EXP3_WT_24h_8	393400	3433	114.594
	521210	2330	223.695
EXP3_ATG5KO_24h_1	77963	1162	67.0938
EXP3_ATG5KO_24h_2	104599	3146	33.2483
EXP3_ATG5KO_24h_3	34130	3234	10.5535
EXP3_ATG5KO_24h_4	894678	3257	274.694
EXP3_ATG5KO_24h_5	486060	2159	225.132
EXP3_ATG5KO_24h_6	88935	3022	29.4292
EXP3_ATG5KO_24h_7	24186	2489	9.71716
EXP1_WT_48h_1	62469	6909	9.04168
EXP1_WT_48h_2	232012	14084	16.4734
EXP1_WT_48h_3	183011	8963	20.4185
EXP1_WT_48h_4	130491	8135	16.0407
EXP1_WT_48h_5	195917	7595	25.7955
EXP1_WT_48h_6	488638	7822	62.4697
EXP1_WT_48h_7	257767	7157	36.0161
EXP1_WT_48h_8	336923	14576	23.1149
EXP1_WT_48h_9	402962	15244	26.4341
EXP1_WT_48h_10	197750	9609	20.5797
EXP1_ATG5KO_48h_1	465448	22723	20.4836
EXP1_ATG5KO_48h_2	276274	12350	22.3704
EXP1_ATG5KO_48h_3	126032	19456	6.4778
EXP1_ATG5KO_48h_4	1828682	11966	152.823
EXP1_ATG5KO_48h_5	594210	14343	41.4286
EXP1_ATG5KO_48h_6	331818	21606	15.3577
EXP1_ATG5KO_48h_7	838661	15792	53.1067
EXP1_ATG5KO_48h_8	652893	11911	54.8143
EXP1_ATG5KO_48h_9	515334	16854	30.5764
EXP1_ATG5KO_48h_10	897375	11876	75.5621
EXP2_WT_48h_1	125139	20880	5.99325
EXP2_WT_48h_2	152126	10065	15.1144
EXP2_WT_48h_3	253843	12937	19.6215
EXP2_WT_48h_4	579915	13116	44.2143
EXP2_WT_48h_5	118002	13149	8.97422
EXP2_WT_48h_6	211823	6571	32.236
EXP2_WT_48h_7	90313	10708	8.43416
EXP2_WT_48h_8	30785	8016	3.84044
EXP2_WT_48h_9	361554	14863	24.3258
EXP2_WT_48h_10	186557	8724	21.3843
EXP2_ATG5KO_48h_1	2343529	8058	290.833
EXP2_ATG5KO_48h_2	107958	12076	8.93988
EXP2_ATG5KO_48h_3	480508	18621	25.8046
EXP2_ATG5KO_48h_4	312848	21991	14.2262
EXP2_ATG5KO_48h_5	193281	17546	11.0157
EXP2_ATG5KO_48h_6	641037	10431	61.455
EXP2_ATG5KO_48h_7	59969	8939	6.70869
EXP2_ATG5KO_48h_8	1288548	20834	61.8483
EXP2_ATG5KO_48h_9	1510801	7594	198.947
EXP2_ATG5KO_48h_10	713250	5729	124.498
EXP3_WT_48h_1	493567	8935	55.2397
EXP3_WT_48h_2	214248	8934	23.9812
EXP3_WT_48h_3	298820	7039	42.4521
EXP3_WT_48h_4	739096	12369	59.7539
EXP3_WT_48h_5	295321	9283	31.8131
EXP3_WT_48h_6	485774	14414	33.7015
EXP3_WT_48h_7	260833	8317	31.3614
EXP3_WT_48h_8	342165	5690	60.1344
EXP3_WT_48h_9	603053	9974	60.4625
EXP3_WT_48h_10	986853	11335	87.0625
EXP3_ATG5KO_48h_1	27219	12501	2.17735
EXP3_ATG5KO_48h_2	265992	17202	15.4629
EXP3_ATG5KO_48h_3	3015608	4774	631.673
EXP3_ATG5KO_48h_4	253354	3297	76.8438
EXP3_ATG5KO_48h_5	13466	11079	1.21545
EXP3_ATG5KO_48h_6	342129	12269	27.8856
EXP3_ATG5KO_48h_7	771990	13210	58.4398
EXP3_ATG5KO_48h_8	1177198	13035	90.3105
EXP3_ATG5KO_48h_9	688293	16146	42.6293
EXP3_ATG5KO_48h_10	493716	9980	49.4705
