# Supplementary material for: Dynamic enlargement and mobilization of lipid droplets in pluripotent cells coordinate morphogenesis during mouse peri-implantation development
Source: Nat Commun. 2022 Jul 5;13:3861. doi: 10.1038/s41467-022-31323-2 (PMC9256688; doi:10.1038/s41467-022-31323-2)
Supplement: Supplementary file 12 — Source Data [file 41467_2022_31323_MOESM12_ESM.zip › Source Data File/Source Data_qPCR.xlsx]

## Sheet: Fig2c_Suppfig1c&d
Ct values	L19	S17	Cidea	L19	S17	Plin1	Plin2	Plin3	Plin4	Plin5	Cideb	Cidec	Pou5f1	Nanog	Klf4	Rex1	Tbx3	Fgf5	Pdk1	Cox7a1
ESC (FBS)_S1	17.5538	18.1271	30.0493	17.5538	18.1271	39.3893	26.7737	25.1453	25.5047	31.0693	30.9731	36.3618	17.3139	20.3843	21.7293	20.0384	24.2368	28.6844	21.513	22.1332
ESC (FBS)_S2	16.2803	17.6595	29.4058	16.2803	17.6595	Undetermined	26.3367	24.6435	25.3022	30.3306	30.7897	36.1287	16.8001	19.6084	21.7141	19.6044	23.7133	28.6224	20.8668	21.8184
ESC (FBS)_S3	16.7541	17.0285	29.433	16.7541	17.0285	Undetermined	26.5419	24.8096	24.7784	30.3941	30.9973	36.6615	17.0926	19.8822	21.8624	19.9326	24.2364	28.9007	Undetermined	21.8653
ESC (KSR)_S1	17.187	18.0542	27.8951	17.187	18.0542	Undetermined	26.0153	24.6857	25.5425	31.2782	30.5399	35.0365	17.5734	20.1035	22.2731	20.595	24.4472	31.9732	22.0332	21.9428
ESC (KSR)_S2	16.4379	18.3106	27.8038	16.4379	18.3106	Undetermined	25.7524	24.2476	24.8965	30.9431	30.3025	34.6205	17.048	19.4027	21.9463	20.1966	23.5058	30.7731	21.8135	22.0285
ESC (KSR)_S3	16.6649	17.9943	27.8138	16.6649	17.9943	Undetermined	25.9089	24.3769	24.839	30.8826	30.1119	34.3502	17.3479	19.2796	21.8993	20.1264	23.6306	32.1755	21.7179	21.8722
MEF (FBS)_S1	16.4996	17.8351	32.8015	16.4996	17.8351	35.8341	22.6903	24.4841	24.8538	30.7616	30.9447	35.889	34.7324	31.5306	23.3871	33.6056	25.9899	24.3859	25.117	22.7335
MEF (FBS)_S2	17.2008	18.3942	33.1045	17.2008	18.3942	33.9143	22.4436	24.6606	24.9372	31.267	30.5963	34.9496	29.2446	31.3254	23.6336	32.4275	26.2109	24.6257	25.2008	22.7695
MEF (FBS)_S3	16.7447	17.719	33.0179	16.7447	17.719	34.9722	22.7037	24.6485	25.42	31.0632	30.705	37.0825	31.4482	31.6873	23.9633	33.6998	26.5348	24.8177	25.2736	22.6951
MEF (KSR)_S1	17.2115	18.4389	32.0936	17.2115	18.4389	34.2517	22.5134	24.6618	25.4842	30.6842	30.3297	35.8688	32.4292	31.3545	24.5369	33.0156	27.1187	25.9352	26.2501	23.3117
MEF (KSR)_S2	17.343	18.5247	32.2549	17.343	18.5247	34.2533	22.6787	24.4569	25.7343	31.4878	29.263	35.4913	37.3006	31.0959	24.1892	33.8447	27.2341	26.001	25.794	23.279
MEF (KSR)_S3	17.8095	18.9372	34.3635	17.8095	18.9372	Undetermined	22.7502	24.6312	25.8602	31.0061	29.6181	32.6654	34.6297	31.1325	24.5774	33.8357	27.1742	26.137	25.9569	23.2694
2dCt	Cidea	Plin1	Plin2	Plin3	Plin4	Plin5	Cideb	Cidec	Pou5f1	Nanog	Klf4	Rex1	Tbx3	Fgf5	Pdk1	Cox7a1
ESC (FBS)_S1	0.00021124	1.57231e-07	0.000986741	0.00305076	0.00237802	5.02449e-05	5.37114e-05	1.28206e-06	0.694842	0.0827185	0.0325638	0.105132	0.00572644	0.000262441	0.0378292	0.0246118
ESC (FBS)_S2	0.000180473	0	0.000771647	0.0024952	0.00158054	4.84306e-05	3.52317e-05	8.70376e-07	0.573057	0.0818149	0.0190085	0.082038	0.0047549	0.000158249	0.0341983	0.0176833
ESC (FBS)_S3	0.000167719	0	0.000671346	0.00223062	0.00227933	4.64849e-05	3.06001e-05	6.03427e-07	0.469315	0.0678751	0.0172034	0.0655426	0.00331868	0.000130875		0.017168
ESC (KSR)_S1	0.00080737	0	0.0015346	0.0038571	0.00212978	3.99683e-05	6.66768e-05	2.95368e-06	0.533666	0.0923951	0.0205361	0.0657177	0.00455029	2.46895e-05	0.0242512	0.0258205
ESC (KSR)_S2	0.000725107	0	0.00155304	0.00440725	0.00281079	4.25226e-05	6.62903e-05	3.32371e-06	0.647819	0.126657	0.0217238	0.0730544	0.00737011	4.78389e-05	0.0238184	0.0205202
ESC (KSR)_S3	0.000698131	0	0.00136134	0.00393699	0.0028579	4.33257e-05	7.39161e-05	3.91658e-06	0.514142	0.134774	0.021928	0.0749336	0.00660414	1.76825e-05	0.0248661	0.0223425
MEF (FBS)_S1	1.96632e-05	9.301e-07	0.00841799	0.0024277	0.00187901	3.12952e-05	2.75664e-05	8.95316e-07	1.99599e-06	1.83651e-05	0.00519309	4.35874e-06	0.000854907	0.00259885	0.00156558	0.00816917
MEF (FBS)_S2	2.46673e-05	4.35927e-06	0.0123722	0.00266112	0.00219685	2.73118e-05	4.34736e-05	2.12705e-06	0.000110954	2.62284e-05	0.00542279	1.2218e-05	0.000908599	0.00272625	0.00182996	0.00987047
MEF (FBS)_S3	1.7698e-05	1.85434e-06	0.00914915	0.00237649	0.00139217	2.78556e-05	3.57076e-05	4.29474e-07	2.13312e-05	1.80738e-05	0.00382133	4.47957e-06	0.000642831	0.00211347	0.00154088	0.00920388
MEF (KSR)_S1	5.06723e-05	4.60814e-06	0.015744	0.00355103	0.00200821	5.46317e-05	6.98493e-05	1.50221e-06	1.62985e-05	3.43305e-05	0.00387234	1.0855e-05	0.000646792	0.00146901	0.00118099	0.0090529
MEF (KSR)_S2	4.88595e-05	4.9174e-06	0.0149979	0.00437252	0.00180391	3.34369e-05	0.000156299	2.08476e-06	5.94861e-07	4.38727e-05	0.00526398	6.52746e-06	0.000637837	0.00149936	0.00173071	0.00989302
MEF (KSR)_S3	1.53628e-05	0	0.017793	0.00483063	0.00206083	5.82069e-05	0.000152334	1.84277e-05	4.72235e-06	5.3323e-05	0.00501407	8.18796e-06	0.000828859	0.00170098	0.00192724	0.0124153
Normalize to geomean of MEF FBS readings	Cidea	Plin1	Plin2	Plin3	Plin4	Plin5	Cideb	Cidec	Pou5f1	Nanog	Klf4	Rex1	Tbx3	Fgf5	Pdk1	Cox7a1
ESC (FBS)_S1	10.3167	0.0802589	0.100275	1.22747	1.32763	1.74654	1.5356	1.37092	41410.8	4020.98	6.84617	16951.3	7.21809	0.106476	23.0603	2.71841
ESC (FBS)_S2	8.81412	0	0.0784164	1.00394	0.8824	1.68347	1.00727	0.930701	34152.8	3977.05	3.99632	13227.6	5.99348	0.0642036	20.8469	1.95314
ESC (FBS)_S3	8.19124	0	0.0682236	0.897485	1.27252	1.61584	0.874852	0.64525	27970	3299.43	3.61682	10568	4.18314	0.0530977		1.89623
ESC (KSR)_S1	39.4311	0	0.155949	1.55189	1.18903	1.38932	1.90628	3.1584	31805.2	4491.36	4.31748	10596.2	5.73557	0.0100169	14.7833	2.85191
ESC (KSR)_S2	35.4134	0	0.157824	1.77325	1.56924	1.47811	1.89523	3.55407	38608.4	6156.84	4.56719	11779.1	9.28991	0.0194089	14.5195	2.26648
ESC (KSR)_S3	34.096	0	0.138342	1.58404	1.59553	1.50602	2.11325	4.18803	30641.6	6551.42	4.61011	12082.1	8.32442	0.00717404	15.1582	2.46776
MEF (FBS)_S1	0.96033	0.474772	0.855454	0.97678	1.04903	1.08784	0.788117	0.957369	0.118956	0.892734	1.09179	0.702794	1.0776	1.05439	0.954363	0.902297
MEF (FBS)_S2	1.20473	2.2252	1.25729	1.07069	1.22648	0.949373	1.2429	2.27447	6.61257	1.27497	1.14008	1.97001	1.14527	1.10608	1.11553	1.09021
MEF (FBS)_S3	0.864353	0.946553	0.929756	0.956176	0.777236	0.968276	1.02087	0.45924	1.27128	0.878572	0.803391	0.722277	0.810278	0.857462	0.939304	1.01658
MEF (KSR)_S1	2.47478	2.35224	1.59994	1.42875	1.12116	1.89902	1.99698	1.60633	0.97135	1.66882	0.814114	1.75023	0.815272	0.595998	0.71992	0.999905
MEF (KSR)_S2	2.38625	2.5101	1.52411	1.75927	1.0071	1.16228	4.46856	2.22925	0.0354522	2.13267	1.10669	1.05247	0.803983	0.608311	1.05502	1.0927
MEF (KSR)_S3	0.750301		1.80816	1.94359	1.15054	2.0233	4.35519		0.28144	2.59205	1.05415	1.32021	1.04476	0.690111	1.17483	1.37128

## Sheet: Fig3b
	Ct values	L19	S17	Cidea	Pou5f1	Esrrb	Otx2		2dCt	Cidea	Pou5f1	Esrrb	Otx2
EXP1	0h_WT	16.5474	14.3584	23.5951	16.4176	18.4615	22.7258			0.00353948	0.51238	0.124251	0.00646585
	24h_WT	16.183	14.3727	25.3662	16.4778	20.184	20.7941			0.000918533	0.43528	0.033351	0.0218491
	48h_WT	17.1141	15.2366	26.6271	17.5583	22.0164	21.2091			0.000714024	0.383424	0.0174456	0.0305285
	72h_WT	16.4107	14.6015	26.7301	17.2162	20.3204	20.3722			0.000418048	0.305648	0.0355439	0.0342899
	0h_KO	16.4248	14.2816	43.227	16.5775	18.6436	22.4965			4.06568e-09	0.428006	0.102211	0.00707374
	24h_KO	16.1685	14.1297	39.962	16.3201	19.8722	20.4504			3.39286e-08	0.444122	0.0378622	0.0253604
	48h_KO	16.7541	14.7876	40.0509	17.3135	21.2631	20.8291			4.9089e-08	0.343241	0.0222154	0.0300127
	72h_KO	16.6183	14.8809	36.899	17.6484	20.7507	20.6029			4.29934e-07	0.268175	0.0312263	0.0345957
EXP2	0h_WT	16.0952	14.492	24.6697	16.8435	18.4835	23.3318			0.00150493	0.341524	0.109584	0.00380415
	24h_WT	16.1186	14.6683	24.8977	17.3348	20.7699	20.6928			0.00137698	0.260371	0.024072	0.0253934
	48h_WT	16.1536	14.6455	25.5789	17.5371	20.7402	20.018			0.000862382	0.227258	0.0246782	0.0407103
	72h_WT	16.1842	14.8108	27.1261	17.9126	20.3221	20.2577			0.00031583	0.187494	0.0352899	0.0368998
	0h_KO	16.0644	14.4066	38.1424	16.8152	18.452	23.2756			1.27157e-07	0.334544	0.10758	0.00379925
	24h_KO	16.8889	15.2963	36.4222	17.886	20.9854	21.5196			7.58882e-07	0.288501	0.0336602	0.0232447
	48h_KO	16.2275	14.643	37.9561	17.766	20.8522	20.0235			1.66172e-07	0.198784	0.023407	0.0415731
	72h_KO	16.6697	15.0868	37.6248	18.8783	20.5931	20.7463			2.84214e-07	0.124992	0.0380801	0.034242
EXP3	0h_WT	16.0058	14.4063	24.6505	17.6204	18.7447	23.8036			0.00143532	0.187593	0.0860493	0.00258164
	24h_WT	16.5786	14.8328	25.0571	18.4494	21.5098	21.9477			0.00153087	0.1493	0.0178975	0.0132122
	48h_WT	16.0113	14.3984	26.0471	17.9744	21.1884	20.3773			0.00054469	0.146653	0.0158045	0.0277293
	72h_WT	16.3615	14.5651	27.2651	18.2235	20.4485	21.0967			0.000280093	0.147607	0.0315732	0.0201453
	0h_KO	15.9798	14.1087	#DIV/0!	17.3493	18.6782	23.4251			#DIV/0!	0.202346	0.080547	0.00299978
	24h_KO	16.603	14.7563	#DIV/0!	18.5842	22.4656	21.884			#DIV/0!	0.133555	0.00906188	0.0135615
	48h_KO	16.0177	14.2738	37.8724	17.6121	20.77	20.2337			1.44071e-07	0.180942	0.0202738	0.0294015
	72h_KO	16.6546	14.618	#DIV/0!	17.8696	20.473	20.8692			#DIV/0!	0.212663	0.0349954	0.0265913

## Sheet: Suppfig1f
	EXP1	EXP2	EXP3
2^(-DCt) relative to housekeeping L19 S17	Cidea	Cidea	Cidea
FBS	0.000168167	0.002814	0.00261025
Alb 0.2	0.000372467	0.00895285	0.00674368
Alb 1	0.000344129	0.00935409	0.00889784
Alb 5.0	0.000475251	0.0104195	0.00796016
BSA	0.000171364	0.000440097	0.000595129

## Sheet: Suppfig1g
Ct values	L19	S17	Cidea	Cideb	Cidec
ESC KSR_1	19.82	17.62	28	38.5	35.07
ESC KSR_2	19.99	18	28.83	39.4	34.49
ESC KSR_3	19.87	17.82	27.87	37.97	35.03
E3.5 pool	21.2	19.16	27.93	36.86	34.02
E5.5 pool	19.16	16.3	28.69	30.68	29.8

## Sheet: Suppfig2a
Ct values	L19	S17	Plasmid Cidea		2dCt	Plasmid Cidea
EXP1_CAG_FBS	19.6034	16.4268	30.0854			0.000232537
EXP1_CIDEA_OE_FBS	20.1423	16.8327	19.4967			0.496801
EXP1_CAG_KSR	18.8129	15.8229	30.5769			0.000102013
EXP1_CIDEA_OE_KSR	19.2186	16.3548	18.9761			0.438479
EXP2_CAG_FBS	17.4206	15.5879	33.1548			9.72028e-06
EXP2_CIDEA_OE_FBS	17.0489	15.6362	18.1816			0.279513
EXP2_CAG_KSR	17.1711	15.5228	30.572			5.22194e-05
EXP2_CIDEA_OE_KSR	17.5419	16.081	17.9491			0.454506
EXP3_CAG_FBS	18.5134	15.8549	31.3628			5.39273e-05
EXP3_CIDEA_OE_FBS	17.748	15.4413	19.458			0.137415
EXP3_CAG_KSR	18.6066	15.8109	32.1061			3.27669e-05
EXP3_CIDEA_OE_KSR	19.0952	16.2443	20.6372			0.127854

## Sheet: Suppfig2f&h
		L19	S17	Cidea	Pou5f1	Esrrb	Klf4	Tbx3	T		2dCt	Cidea	Pou5f1	Esrrb	Klf4	Tbx3	T		Cidea (standardized to wt)
EXP1	R1	13.7539	12.3783	22.4021	14.4772	16.8212	17.3275	21.5146	24.6036			0.00154739	0.376039	0.0740665	0.052144	0.0028626	0.000336416		1
	16.1	14.6157	12.6529	Undetermined	14.7463	16.9404	17.0519	21.6242	24.8038			0	0.46266	0.101104	0.093583	0.00393366	0.00043415		0
	19.7	14.8093	12.7906	Undetermined	15.4488	17.926	17.7601	22.2111	24.5009			0	0.318896	0.0572713	0.0642505	0.00293767	0.000600745		0
	19.9	15.0048	12.5877	38.6607	15.2646	17.5869	17.776	22.0905	24.5853			3.27375e-08	0.361403	0.0722581	0.0633808	0.0031856	0.000565142		2.11566e-05
EXP2	R1	16.851	15.6566	25.2133	17.3574	19.7398	20.0256	24.1841	27.3297			0.00200878	0.465351	0.0892515	0.0732081	0.00409949	0.000463266		1
	16.1	17.2722	15.6934	Undetermined	17.6313	19.8517	19.6083	24.5682	27.8867			0	0.451112	0.0967978	0.114588	0.00368179	0.000369051		0
	19.7	17.1237	15.6753	36.2298	17.593	20.0633	20.2645	24.6897	26.9829			1.07272e-06	0.43724	0.0788999	0.0686334	0.00319446	0.000651768		32.7672
	19.9	16.8802	15.5487	Undetermined	17.4987	19.8087	20.2122	24.605	27.7618			0	0.410595	0.0827993	0.0625996	0.00297983	0.000334132		0
EXP3	R1	15.5462	14.5326	23.6668	15.7471	18.0135	18.2669	23.0721	25.7146			0.00252879	0.612321	0.127264	0.106765	0.00381873	0.00061159		1
	16.1	15.2996	14.43	37.3333	15.6236	17.8376	17.4155	22.3968	25.7886			1.72312e-07	0.590982	0.127377	0.17067	0.0054029	0.000514747		6.81402e-05
	19.7	15.6688	14.4527	Undetermined	15.658	18.104	18.1465	22.6135	25.0435			0	0.660986	0.121309	0.117785	0.0053257	0.000988317		0
	19.9	16.0593	14.4359	38.1245	15.6161	18.0714	18.1897	23.4427	25.5128			1.29821e-07	0.774555	0.141237	0.130114	0.00341216	0.00081255		5.1337e-05

## Sheet: Suppfig2g
Ct values		L19	S17	Pou5f1	Esrrb	Klf4	Tbx3	T		2dct	Pou5f1	Esrrb	Klf4	Tbx3	T
EXP1	Control	19.6034	16.4268	19.4767	22.1165	23.7203	27.7645	29.6148			0.363097	0.0582565	0.0191675	0.00116184	0.000322223
	CIDEA OE	20.1423	16.8327	21.3842	24.289	27.4417	29.3676	30.8923			0.13428	0.0179297	0.00201605	0.00053057	0.000184402
EXP2	Control	17.4206	15.5879	17.4063	19.2508	20.7883	24.8056	29.0824			0.535125	0.149002	0.0513283	0.00316985	0.000163533
	CIDEA OE	17.0489	15.6362	17.5507	19.0781	20.5623	24.8708	28.356			0.432835	0.150146	0.0536701	0.0027085	0.000241875
EXP3	Control	18.5134	15.8549	18.1176	19.975	22.1616	25.5372	29.7453			0.523621	0.144499	0.0317426	0.00305836	0.000165475
	CIDEA OE	17.748	15.4413	18.6017	19.7762	21.661	24.9307	27.5761			0.248775	0.110218	0.0298456	0.00309448	0.00049461
