# Supplementary material for: Dynamic enlargement and mobilization of lipid droplets in pluripotent cells coordinate morphogenesis during mouse peri-implantation development
Source: Nat Commun. 2022 Jul 5;13:3861. doi: 10.1038/s41467-022-31323-2 (PMC9256688; doi:10.1038/s41467-022-31323-2)
Supplement: Supplementary file 12 — Source Data [file 41467_2022_31323_MOESM12_ESM.zip › Source Data File/Source Data_growth and self-renewal assays.xlsx]

## Sheet: SuppFig2i
	Passage	CAG empty_control		CIDEA OE
	0	0.5		0.5
	1	2.45		2.3
	2	32.1		17.9
	3	616		230
	4	6350		2500
	5	65400		27300
	6	1140000		341000
	7	17900000		5520000
	0	0.5		0.5
	1	2.05		3.05
	2	7.79		22.9
	3	43.6		188
	4	148		1290
	5	504		8930
	6	5140		111000
	7	22600		731000
	0	0.5		0.5
	1	2		2.6
	2	8.4		22.1
	3	52.1		188
	4	208		1220
	5	833		7940
	6	2330		64300
	7	7930		366000

## Sheet: SuppFig2j
	Passage	R1 control		Cidea KO 16.1		Cidea KO 19.7		Cidea KO 19.9
	0	0.3		0.3		0.3		0.3
	1	2.25		3.39		4.11		4.02
	2	17.1		22		16.4		22.9
	3	118		130		98.6		103
	4	1050		923		829		1380
	5	9350		6550		6960		18500
	6	86000		50500		37600		98100
	7	267000		434000		304000		520000
	0	0.3		0.3		0.3		0.3
	1	2.19		2.07		1.35		2.22
	2	12.7		12.8		8.51		12.4
	3	154		100		55.3		70.9
	4	492		450		232		333
	5	1570		2030		975		1570
	6	12600		14800		9070		10800
	7	78100		102000		46300		59400
	0	0.3		0.3		0.3		0.3
	1	1.92		2.07		1.89		2.79
	2	14.8		8.69		8.69		9.49
	3	102		86.9		46.9		71.1
	4	847		643		408		711
	5	7030		4760		3550		7110
	6	56200		43300		21000		51900
	7	450000		407000		132000		249000

## Sheet: SuppFig2k
+ LIF					- LIF
	Pos	Mix	Neg			Pos	Mix	Neg
EXP1_CAGcontrol	211	13	0		EXP1_CAGcontrol	0	0	200
EXP2_CAGcontrol	207	19	0		EXP2_CAGcontrol	0	0	200
EXP3_CAGcontrol	204	22	1		EXP3_CAGcontrol	0	0	200
EXP1_OE	198	27	0		EXP1_OE	0	0	200
EXP2_OE	211	22	0		EXP2_OE	0	0	200
EXP3_OE	202	20	0		EXP3_OE	0	0	200

## Sheet: SuppFig2l
+ LIF						- LIF
	Pos	Mix	Neg	TOTAL			Pos	Mix	Neg	TOTAL
EXP1_R1	369	4	1	374		EXP1_R1	69	60	117	246
EXP2_R1	366	3	0	369		EXP2_R1	42	36	74	152
EXP3_R1	442	2	0	444		EXP3_R1	44	45	95	184
EXP1_16.1	438	7	1	446		EXP1_16.1	65	41	134	240
EXP2_16.1	423	2	1	426		EXP2_16.1	48	36	100	184
EXP3_16.1	526	3	1	530		EXP3_16.1	51	44	128	223
EXP1_19.7	345	1	0	346		EXP1_19.7	41	41	72	154
EXP2_19.7	400	3	0	403		EXP2_19.7	38	30	78	146
EXP3_19.7	386	3	0	389		EXP3_19.7	36	31	103	170
EXP1_R1	363	3	1	367		EXP1_R1	26	66	113	205
EXP2_R1	524	14	2	540		EXP2_R1	22	67	117	206
EXP3_R1	360	4	1	365		EXP3_R1	28	60	107	195
EXP1_19.9	484	0	0	484		EXP1_19.9	34	98	123	255
EXP2_19.9	494	1	2	497		EXP2_19.9	20	53	121	194
EXP3_19.9	338	0	0	338		EXP3_19.9	21	42	105	168
